# Supplementary material for: A simple gene set-based method accurately predicts the synergy of drug pairs
Source: BMC Syst Biol. 2016 Aug 26;10(Suppl 3):66. doi: 10.1186/s12918-016-0310-3 (PMC5009556; doi:10.1186/s12918-016-0310-3)
Supplement: Additional file 1: Table S1. — List of co-enriched gene sets for all drug combinations in the DREAM dataset. (XLSX 35 kb) [file 12918_2016_310_MOESM1_ESM.xlsx]

## Sheet: Table S1
Aclacinomycin A & Blebbistatin	LIU_SOX4_TARGETS_UP	NAGASHIMA_NRG1_SIGNALING_DN	DOUGLAS_BMI1_TARGETS_DN	PUJANA_BRCA1_PCC_NETWORK
Aclacinomycin A & Camptothecin	LIU_SOX4_TARGETS_UP	PUIFFE_INVASION_INHIBITED_BY_ASCITES_DN	NAGASHIMA_NRG1_SIGNALING_DN	NIKOLSKY_BREAST_CANCER_16P13_AMPLICON	NOUZOVA_TRETINOIN_AND_H4_ACETYLATION	DOUGLAS_BMI1_TARGETS_DN	KRIEG_KDM3A_TARGETS_NOT_HYPOXIA
Aclacinomycin A & Cycloheximide	KIM_GERMINAL_CENTER_T_HELPER_UP	NOUZOVA_TRETINOIN_AND_H4_ACETYLATION	KRIEG_KDM3A_TARGETS_NOT_HYPOXIA	PUJANA_BRCA1_PCC_NETWORK
Aclacinomycin A & Doxorubicin	LIU_SOX4_TARGETS_UP	PUIFFE_INVASION_INHIBITED_BY_ASCITES_DN	HUTTMANN_B_CLL_POOR_SURVIVAL_DN	GRABARCZYK_BCL11B_TARGETS_UP	GINESTIER_BREAST_CANCER_20Q13_AMPLIFICATION_UP	NAGASHIMA_NRG1_SIGNALING_DN	WEI_MIR34A_TARGETS	DING_LUNG_CANCER_EXPRESSION_BY_COPY_NUMBER	KIM_GERMINAL_CENTER_T_HELPER_UP	ZHAN_MULTIPLE_MYELOMA_CD1_AND_CD2_UP	NOUZOVA_TRETINOIN_AND_H4_ACETYLATION	BURTON_ADIPOGENESIS_11	DOUGLAS_BMI1_TARGETS_DN	STEARMAN_LUNG_CANCER_EARLY_VS_LATE_UP	FINETTI_BREAST_CANCERS_KINOME_GRAY	DE_YY1_TARGETS_DN	LIN_NPAS4_TARGETS_UP	LEE_RECENT_THYMIC_EMIGRANT	CHANDRAN_METASTASIS_UP	CARD_MIR302A_TARGETS	JOHNSTONE_PARVB_TARGETS_1_DN	IKEDA_MIR1_TARGETS_UP	IKEDA_MIR133_TARGETS_UP	KRIEG_KDM3A_TARGETS_NOT_HYPOXIA	FORTSCHEGGER_PHF8_TARGETS_UP	RATTENBACHER_BOUND_BY_CELF1	PECE_MAMMARY_STEM_CELL_UP	BILD_CTNNB1_ONCOGENIC_SIGNATURE	CAMP_UP.V1_DN	EIF4E_DN	RB_P130_DN.V1_DN
Aclacinomycin A & Etoposide	NAGASHIMA_NRG1_SIGNALING_DN
Aclacinomycin A & Geldanamycin	PUIFFE_INVASION_INHIBITED_BY_ASCITES_DN	HUTTMANN_B_CLL_POOR_SURVIVAL_DN	GINESTIER_BREAST_CANCER_20Q13_AMPLIFICATION_UP	WEI_MIR34A_TARGETS	ZHANG_RESPONSE_TO_IKK_INHIBITOR_AND_TNF_DN	DING_LUNG_CANCER_EXPRESSION_BY_COPY_NUMBER	KIM_GERMINAL_CENTER_T_HELPER_UP	ZHAN_MULTIPLE_MYELOMA_CD1_AND_CD2_UP	NOUZOVA_TRETINOIN_AND_H4_ACETYLATION	BURTON_ADIPOGENESIS_12	BURTON_ADIPOGENESIS_11	STEARMAN_LUNG_CANCER_EARLY_VS_LATE_UP	DE_YY1_TARGETS_DN	LIN_NPAS4_TARGETS_UP	LEE_RECENT_THYMIC_EMIGRANT	CHANDRAN_METASTASIS_UP	CARD_MIR302A_TARGETS	JOHNSTONE_PARVB_TARGETS_1_DN	BRUINS_UVC_RESPONSE_EARLY_LATE	IKEDA_MIR1_TARGETS_UP	IKEDA_MIR133_TARGETS_UP	KRIEG_KDM3A_TARGETS_NOT_HYPOXIA	FORTSCHEGGER_PHF8_TARGETS_UP	RATTENBACHER_BOUND_BY_CELF1	PECE_MAMMARY_STEM_CELL_UP	BILD_CTNNB1_ONCOGENIC_SIGNATURE	CAMP_UP.V1_DN	RB_P130_DN.V1_DN	PUJANA_BRCA1_PCC_NETWORK
Aclacinomycin A & H-7
Aclacinomycin A & Methotrexate	LIU_SOX4_TARGETS_UP	PUIFFE_INVASION_INHIBITED_BY_ASCITES_DN	HUTTMANN_B_CLL_POOR_SURVIVAL_DN	GRABARCZYK_BCL11B_TARGETS_UP	GINESTIER_BREAST_CANCER_20Q13_AMPLIFICATION_UP	NAGASHIMA_NRG1_SIGNALING_DN	WEI_MIR34A_TARGETS	ZHANG_RESPONSE_TO_IKK_INHIBITOR_AND_TNF_DN	DING_LUNG_CANCER_EXPRESSION_BY_COPY_NUMBER	ZHAN_MULTIPLE_MYELOMA_CD1_AND_CD2_UP	NOUZOVA_TRETINOIN_AND_H4_ACETYLATION	BURTON_ADIPOGENESIS_12	BURTON_ADIPOGENESIS_11	DOUGLAS_BMI1_TARGETS_DN	STEARMAN_LUNG_CANCER_EARLY_VS_LATE_UP	FINETTI_BREAST_CANCERS_KINOME_GRAY	DE_YY1_TARGETS_DN	LIN_NPAS4_TARGETS_UP	LEE_RECENT_THYMIC_EMIGRANT	CHANDRAN_METASTASIS_UP	CARD_MIR302A_TARGETS	JOHNSTONE_PARVB_TARGETS_1_DN	BRUINS_UVC_RESPONSE_EARLY_LATE	IKEDA_MIR1_TARGETS_UP	IKEDA_MIR133_TARGETS_UP	FORTSCHEGGER_PHF8_TARGETS_UP	RATTENBACHER_BOUND_BY_CELF1	PECE_MAMMARY_STEM_CELL_UP	BILD_CTNNB1_ONCOGENIC_SIGNATURE	CAMP_UP.V1_DN	EIF4E_DN	PUJANA_BRCA1_PCC_NETWORK
Aclacinomycin A & Mitomycin C	LIU_SOX4_TARGETS_UP	PUIFFE_INVASION_INHIBITED_BY_ASCITES_DN	HUTTMANN_B_CLL_POOR_SURVIVAL_DN	GINESTIER_BREAST_CANCER_20Q13_AMPLIFICATION_UP	NAGASHIMA_NRG1_SIGNALING_DN	WEI_MIR34A_TARGETS	ZHANG_RESPONSE_TO_IKK_INHIBITOR_AND_TNF_DN	DING_LUNG_CANCER_EXPRESSION_BY_COPY_NUMBER	KIM_GERMINAL_CENTER_T_HELPER_UP	NOUZOVA_TRETINOIN_AND_H4_ACETYLATION	BURTON_ADIPOGENESIS_12	BURTON_ADIPOGENESIS_11	DOUGLAS_BMI1_TARGETS_DN	STEARMAN_LUNG_CANCER_EARLY_VS_LATE_UP	LEE_RECENT_THYMIC_EMIGRANT	CHANDRAN_METASTASIS_UP	BRUINS_UVC_RESPONSE_EARLY_LATE	IKEDA_MIR133_TARGETS_UP	KRIEG_KDM3A_TARGETS_NOT_HYPOXIA	FORTSCHEGGER_PHF8_TARGETS_UP	RATTENBACHER_BOUND_BY_CELF1	BILD_CTNNB1_ONCOGENIC_SIGNATURE	EIF4E_DN	PUJANA_BRCA1_PCC_NETWORK
Aclacinomycin A & Monastrol	NIKOLSKY_BREAST_CANCER_16P13_AMPLICON	CHANDRAN_METASTASIS_UP	IKEDA_MIR133_TARGETS_UP	BILD_CTNNB1_ONCOGENIC_SIGNATURE	PUJANA_BRCA1_PCC_NETWORK
Aclacinomycin A & Rapamycin
Aclacinomycin A & Trichostatin A	LIU_SOX4_TARGETS_UP	PUIFFE_INVASION_INHIBITED_BY_ASCITES_DN	HUTTMANN_B_CLL_POOR_SURVIVAL_DN	GINESTIER_BREAST_CANCER_20Q13_AMPLIFICATION_UP	WEI_MIR34A_TARGETS	DING_LUNG_CANCER_EXPRESSION_BY_COPY_NUMBER	KIM_GERMINAL_CENTER_T_HELPER_UP	ZHAN_MULTIPLE_MYELOMA_CD1_AND_CD2_UP	DOUGLAS_BMI1_TARGETS_DN	STEARMAN_LUNG_CANCER_EARLY_VS_LATE_UP	DE_YY1_TARGETS_DN	LEE_RECENT_THYMIC_EMIGRANT	CHANDRAN_METASTASIS_UP	BRUINS_UVC_RESPONSE_EARLY_LATE	IKEDA_MIR133_TARGETS_UP	KRIEG_KDM3A_TARGETS_NOT_HYPOXIA	FORTSCHEGGER_PHF8_TARGETS_UP	RATTENBACHER_BOUND_BY_CELF1	PECE_MAMMARY_STEM_CELL_UP	BILD_CTNNB1_ONCOGENIC_SIGNATURE	CAMP_UP.V1_DN	EIF4E_DN	PUJANA_BRCA1_PCC_NETWORK
Aclacinomycin A & Vincristine	LIU_SOX4_TARGETS_UP	PUIFFE_INVASION_INHIBITED_BY_ASCITES_DN	HUTTMANN_B_CLL_POOR_SURVIVAL_DN	GRABARCZYK_BCL11B_TARGETS_UP	WEI_MIR34A_TARGETS	SCHAEFFER_PROSTATE_DEVELOPMENT_6HR_UP	DING_LUNG_CANCER_EXPRESSION_BY_COPY_NUMBER	KIM_GERMINAL_CENTER_T_HELPER_UP	ZHAN_MULTIPLE_MYELOMA_CD1_AND_CD2_UP	NOUZOVA_TRETINOIN_AND_H4_ACETYLATION	BURTON_ADIPOGENESIS_12	BURTON_ADIPOGENESIS_11	DOUGLAS_BMI1_TARGETS_DN	STEARMAN_LUNG_CANCER_EARLY_VS_LATE_UP	DE_YY1_TARGETS_DN	LIN_NPAS4_TARGETS_UP	LEE_RECENT_THYMIC_EMIGRANT	CHANDRAN_METASTASIS_UP	JOHNSTONE_PARVB_TARGETS_1_DN	BRUINS_UVC_RESPONSE_EARLY_LATE	IKEDA_MIR1_TARGETS_UP	IKEDA_MIR133_TARGETS_UP	KRIEG_KDM3A_TARGETS_NOT_HYPOXIA	FORTSCHEGGER_PHF8_TARGETS_UP	RATTENBACHER_BOUND_BY_CELF1	PECE_MAMMARY_STEM_CELL_UP	BILD_CTNNB1_ONCOGENIC_SIGNATURE	CAMP_UP.V1_DN	EIF4E_DN	RB_P130_DN.V1_DN	PUJANA_BRCA1_PCC_NETWORK
Blebbistatin & Camptothecin	SAMOLS_TARGETS_OF_KHSV_MIRNAS_DN
Blebbistatin & Cycloheximide	NEWMAN_ERCC6_TARGETS_DN	CHEBOTAEV_GR_TARGETS_DN	GAUSSMANN_MLL_AF4_FUSION_TARGETS_B_UP	LI_CISPLATIN_RESISTANCE_DN	HERNANDEZ_MITOTIC_ARREST_BY_DOCETAXEL_1_UP	KORKOLA_YOLK_SAC_TUMOR	DAWSON_METHYLATED_IN_LYMPHOMA_TCL1	RICKMAN_HEAD_AND_NECK_CANCER_B	CERVERA_SDHB_TARGETS_2	BECKER_TAMOXIFEN_RESISTANCE_DN	KANG_IMMORTALIZED_BY_TERT_DN	CHEN_ETV5_TARGETS_SERTOLI	HARRIS_BRAIN_CANCER_PROGENITORS	LEIN_CHOROID_PLEXUS_MARKERS	HUANG_FOXA2_TARGETS_DN	MASRI_RESISTANCE_TO_TAMOXIFEN_AND_AROMATASE_INHIBITORS_UP	ACEVEDO_LIVER_CANCER_WITH_H3K27ME3_UP	WEBER_METHYLATED_HCP_IN_FIBROBLAST_DN	WU_SILENCED_BY_METHYLATION_IN_BLADDER_CANCER	MARTINELLI_IMMATURE_NEUTROPHIL_DN	MIKKELSEN_MEF_LCP_WITH_H3K27ME3	NAKAYAMA_SOFT_TISSUE_TUMORS_PCA1_DN	WAGSCHAL_EHMT2_TARGETS_UP	KATSANOU_ELAVL1_TARGETS_UP	SERVITJA_ISLET_HNF1A_TARGETS_DN	MADAN_DPPA4_TARGETS	FOSTER_KDM1A_TARGETS_UP	ATM_DN.V1_DN	ATM_DN.V1_UP	RELA_DN.V1_DN	SNF5_DN.V1_DN	BRCA1_DN.V1_UP	CTIP_DN.V1_UP	PKCA_DN.V1_UP	PTEN_DN.V1_DN	PTEN_DN.V1_UP	SINGH_KRAS_DEPENDENCY_SIGNATURE_	KRAS.DF.V1_DN	JAK2_DN.V1_UP	scavenger receptor activity
Blebbistatin & Doxorubicin	SAMOLS_TARGETS_OF_KHSV_MIRNAS_DN	LEE_NEURAL_CREST_STEM_CELL_DN	HERNANDEZ_ABERRANT_MITOSIS_BY_DOCETACEL_2NM_UP	DACOSTA_ERCC3_ALLELE_XPCS_VS_TTD_DN	CERVERA_SDHB_TARGETS_2	GAVIN_FOXP3_TARGETS_CLUSTER_P7	YAUCH_HEDGEHOG_SIGNALING_PARACRINE_UP	TAVAZOIE_METASTASIS	cell fate determination	response to wounding	somatic stem cell maintenance
Blebbistatin & Etoposide	NEWMAN_ERCC6_TARGETS_DN	LEE_NEURAL_CREST_STEM_CELL_DN	CHEBOTAEV_GR_TARGETS_DN	LI_CISPLATIN_RESISTANCE_DN	DACOSTA_ERCC3_ALLELE_XPCS_VS_TTD_DN	MAINA_VHL_TARGETS_UP	SCHAEFFER_PROSTATE_DEVELOPMENT_AND_CANCER_BOX2_UP	SCHAEFFER_PROSTATE_DEVELOPMENT_AND_CANCER_BOX6_UP	JI_METASTASIS_REPRESSED_BY_STK11	CERVERA_SDHB_TARGETS_2	KANG_IMMORTALIZED_BY_TERT_DN	CLASPER_LYMPHATIC_VESSELS_DURING_METASTASIS_UP	OSADA_ASCL1_TARGETS_UP	HUANG_FOXA2_TARGETS_DN	ACEVEDO_LIVER_CANCER_WITH_H3K27ME3_UP	ZHENG_IL22_SIGNALING_UP	YAGUE_PRETUMOR_DRUG_RESISTANCE_DN	YAUCH_HEDGEHOG_SIGNALING_PARACRINE_UP	WU_SILENCED_BY_METHYLATION_IN_BLADDER_CANCER	TAVAZOIE_METASTASIS	MIKKELSEN_IPS_LCP_WITH_H3K4ME3	KIM_BIPOLAR_DISORDER_OLIGODENDROCYTE_DENSITY_CORR_DN	KATSANOU_ELAVL1_TARGETS_UP	SERVITJA_ISLET_HNF1A_TARGETS_DN	PEDRIOLI_MIR31_TARGETS_UP	ATM_DN.V1_DN	ATM_DN.V1_UP	P53_DN.V2_UP	SNF5_DN.V1_DN	JNK_DN.V1_UP	CTIP_DN.V1_DN	PTEN_DN.V2_UP	NOTCH_DN.V1_DN	IL2_UP.V1_DN	JAK2_DN.V1_UP	scavenger receptor activity	adult walking behavior	response to wounding	somatic stem cell maintenance
Blebbistatin & Geldanamycin	SCHLOSSER_MYC_AND_SERUM_RESPONSE_SYNERGY	LI_DCP2_BOUND_MRNA
Blebbistatin & H-7	NEWMAN_ERCC6_TARGETS_DN	LEE_NEURAL_CREST_STEM_CELL_DN	CHEBOTAEV_GR_TARGETS_DN	GAUSSMANN_MLL_AF4_FUSION_TARGETS_B_UP	GAUSSMANN_MLL_AF4_FUSION_TARGETS_G_UP	KORKOLA_YOLK_SAC_TUMOR	MARTORIATI_MDM4_TARGETS_NEUROEPITHELIUM_DN	DAWSON_METHYLATED_IN_LYMPHOMA_TCL1	SHETH_LIVER_CANCER_VS_TXNIP_LOSS_PAM5	BERTUCCI_INVASIVE_CARCINOMA_DUCTAL_VS_LOBULAR_DN	SCHAEFFER_PROSTATE_DEVELOPMENT_AND_CANCER_BOX6_UP	RICKMAN_HEAD_AND_NECK_CANCER_B	CERVERA_SDHB_TARGETS_2	STOSSI_RESPONSE_TO_ESTRADIOL	KANG_IMMORTALIZED_BY_TERT_DN	TRAYNOR_RETT_SYNDROM_UP	CHEN_LVAD_SUPPORT_OF_FAILING_HEART_DN	CLASPER_LYMPHATIC_VESSELS_DURING_METASTASIS_UP	HARRIS_BRAIN_CANCER_PROGENITORS	LEIN_CHOROID_PLEXUS_MARKERS	OSADA_ASCL1_TARGETS_UP	HUANG_FOXA2_TARGETS_DN	MASRI_RESISTANCE_TO_TAMOXIFEN_AND_AROMATASE_INHIBITORS_UP	ACEVEDO_LIVER_CANCER_WITH_H3K27ME3_UP	WEBER_METHYLATED_HCP_IN_FIBROBLAST_DN	ZHENG_IL22_SIGNALING_UP	YAGUE_PRETUMOR_DRUG_RESISTANCE_DN	CADWELL_ATG16L1_TARGETS_UP	YAUCH_HEDGEHOG_SIGNALING_PARACRINE_UP	WU_SILENCED_BY_METHYLATION_IN_BLADDER_CANCER	TAVAZOIE_METASTASIS	MIKKELSEN_MEF_LCP_WITH_H3K27ME3	NAKAYAMA_SOFT_TISSUE_TUMORS_PCA1_DN	MIKKELSEN_NPC_ICP_WITH_H3K27ME3	MIKKELSEN_IPS_LCP_WITH_H3K4ME3	KIM_BIPOLAR_DISORDER_OLIGODENDROCYTE_DENSITY_CORR_DN	STEGER_ADIPOGENESIS_DN	KATSANOU_ELAVL1_TARGETS_UP	SERVITJA_ISLET_HNF1A_TARGETS_DN	PEDRIOLI_MIR31_TARGETS_UP	FOSTER_KDM1A_TARGETS_UP	ATM_DN.V1_DN	ATM_DN.V1_UP	P53_DN.V2_DN	P53_DN.V2_UP	RELA_DN.V1_DN	SNF5_DN.V1_DN	JNK_DN.V1_UP	BRCA1_DN.V1_UP
Blebbistatin & Methotrexate	LEE_NEURAL_CREST_STEM_CELL_DN	HERNANDEZ_ABERRANT_MITOSIS_BY_DOCETACEL_2NM_UP	GAVIN_FOXP3_TARGETS_CLUSTER_P7	somatic stem cell maintenance
Blebbistatin & Mitomycin C	NEWMAN_ERCC6_TARGETS_DN	LEE_NEURAL_CREST_STEM_CELL_DN	PASTURAL_RIZ1_TARGETS_DN	CHEBOTAEV_GR_TARGETS_DN	GAUSSMANN_MLL_AF4_FUSION_TARGETS_B_UP	GAUSSMANN_MLL_AF4_FUSION_TARGETS_G_UP	LI_CISPLATIN_RESISTANCE_DN	KORKOLA_YOLK_SAC_TUMOR	MARTORIATI_MDM4_TARGETS_NEUROEPITHELIUM_DN	DAWSON_METHYLATED_IN_LYMPHOMA_TCL1	MAINA_VHL_TARGETS_UP	FREDERICK_PRKCI_TARGETS	BERTUCCI_INVASIVE_CARCINOMA_DUCTAL_VS_LOBULAR_DN	SCHAEFFER_PROSTATE_DEVELOPMENT_AND_CANCER_BOX6_UP	JI_METASTASIS_REPRESSED_BY_STK11	CERVERA_SDHB_TARGETS_2	STOSSI_RESPONSE_TO_ESTRADIOL	KANG_IMMORTALIZED_BY_TERT_DN	TRAYNOR_RETT_SYNDROM_UP	HARRIS_BRAIN_CANCER_PROGENITORS	LEIN_CHOROID_PLEXUS_MARKERS	JI_CARCINOGENESIS_BY_KRAS_AND_STK11_UP	OSADA_ASCL1_TARGETS_UP	HUANG_FOXA2_TARGETS_DN	ACEVEDO_LIVER_CANCER_WITH_H3K27ME3_UP	ZHENG_IL22_SIGNALING_UP	YAGUE_PRETUMOR_DRUG_RESISTANCE_DN	CADWELL_ATG16L1_TARGETS_UP	YAUCH_HEDGEHOG_SIGNALING_PARACRINE_UP	WU_SILENCED_BY_METHYLATION_IN_BLADDER_CANCER	JU_AGING_TERC_TARGETS_DN	TAVAZOIE_METASTASIS	MIKKELSEN_MEF_LCP_WITH_H3K27ME3	NAKAYAMA_SOFT_TISSUE_TUMORS_PCA1_DN	MIKKELSEN_NPC_ICP_WITH_H3K27ME3	MIKKELSEN_IPS_LCP_WITH_H3K4ME3	KIM_BIPOLAR_DISORDER_OLIGODENDROCYTE_DENSITY_CORR_DN	KATSANOU_ELAVL1_TARGETS_UP	SERVITJA_ISLET_HNF1A_TARGETS_DN	PEDRIOLI_MIR31_TARGETS_UP	FOSTER_KDM1A_TARGETS_UP	ATM_DN.V1_DN	ATM_DN.V1_UP	P53_DN.V2_DN	P53_DN.V2_UP	RELA_DN.V1_DN	SNF5_DN.V1_DN	JNK_DN.V1_UP	BRCA1_DN.V1_UP
Blebbistatin & Monastrol	NEWMAN_ERCC6_TARGETS_DN	CHEBOTAEV_GR_TARGETS_DN	MARTORIATI_MDM4_TARGETS_NEUROEPITHELIUM_DN	BERTUCCI_INVASIVE_CARCINOMA_DUCTAL_VS_LOBULAR_DN	JI_METASTASIS_REPRESSED_BY_STK11	KANG_IMMORTALIZED_BY_TERT_DN	CHEN_ETV5_TARGETS_SERTOLI	ACEVEDO_LIVER_CANCER_WITH_H3K27ME3_UP	WU_SILENCED_BY_METHYLATION_IN_BLADDER_CANCER	WUNDER_INFLAMMATORY_RESPONSE_AND_CHOLESTEROL_DN	TAVAZOIE_METASTASIS	MIKKELSEN_MEF_LCP_WITH_H3K27ME3	NAKAYAMA_SOFT_TISSUE_TUMORS_PCA1_DN	MIKKELSEN_IPS_LCP_WITH_H3K4ME3	STEGER_ADIPOGENESIS_DN	KATSANOU_ELAVL1_TARGETS_UP	SERVITJA_ISLET_HNF1A_TARGETS_DN	ATM_DN.V1_DN	ATM_DN.V1_UP	P53_DN.V2_UP	RELA_DN.V1_DN	SNF5_DN.V1_DN	JNK_DN.V1_UP	BRCA1_DN.V1_UP	CTIP_DN.V1_DN	CTIP_DN.V1_UP	PTEN_DN.V1_DN	JAK2_DN.V1_UP	adult walking behavior	negative regulation of angiogenesis	response to wounding	smooth muscle contraction
Blebbistatin & Rapamycin	CHEBOTAEV_GR_TARGETS_DN	MAINA_VHL_TARGETS_UP	BERTUCCI_INVASIVE_CARCINOMA_DUCTAL_VS_LOBULAR_DN	CERVERA_SDHB_TARGETS_2	KANG_IMMORTALIZED_BY_TERT_DN	RORIE_TARGETS_OF_EWSR1_FLI1_FUSION_DN	TRAYNOR_RETT_SYNDROM_UP	CLASPER_LYMPHATIC_VESSELS_DURING_METASTASIS_UP	LEIN_CHOROID_PLEXUS_MARKERS	OSADA_ASCL1_TARGETS_UP	ACEVEDO_LIVER_CANCER_WITH_H3K27ME3_UP	YAGUE_PRETUMOR_DRUG_RESISTANCE_DN	KRISHNAN_FURIN_TARGETS_DN	TAVAZOIE_METASTASIS	MIKKELSEN_MEF_LCP_WITH_H3K27ME3	NAKAYAMA_SOFT_TISSUE_TUMORS_PCA1_DN	MIKKELSEN_NPC_ICP_WITH_H3K27ME3	MIKKELSEN_IPS_LCP_WITH_H3K4ME3	KATSANOU_ELAVL1_TARGETS_UP	SERVITJA_ISLET_HNF1A_TARGETS_DN	FOSTER_KDM1A_TARGETS_UP	ATM_DN.V1_DN	ATM_DN.V1_UP	SNF5_DN.V1_DN	JNK_DN.V1_UP	BRCA1_DN.V1_UP	CTIP_DN.V1_DN	PKCA_DN.V1_UP	PTEN_DN.V1_UP	NOTCH_DN.V1_DN	KRAS.DF.V1_DN	JAK2_DN.V1_UP	scavenger receptor activity	adult walking behavior	cellular response to cAMP	glial cell differentiation
Blebbistatin & Trichostatin A	NEWMAN_ERCC6_TARGETS_DN	LEE_NEURAL_CREST_STEM_CELL_DN	CHEBOTAEV_GR_TARGETS_DN	GAUSSMANN_MLL_AF4_FUSION_TARGETS_B_UP	GAUSSMANN_MLL_AF4_FUSION_TARGETS_G_UP	LI_CISPLATIN_RESISTANCE_DN	HERNANDEZ_ABERRANT_MITOSIS_BY_DOCETACEL_2NM_UP	KORKOLA_YOLK_SAC_TUMOR	DACOSTA_ERCC3_ALLELE_XPCS_VS_TTD_DN	MARTORIATI_MDM4_TARGETS_NEUROEPITHELIUM_DN	BERTUCCI_INVASIVE_CARCINOMA_DUCTAL_VS_LOBULAR_DN	JI_METASTASIS_REPRESSED_BY_STK11	CERVERA_SDHB_TARGETS_2	BECKER_TAMOXIFEN_RESISTANCE_DN	STOSSI_RESPONSE_TO_ESTRADIOL	KANG_IMMORTALIZED_BY_TERT_DN	TRAYNOR_RETT_SYNDROM_UP	CHEN_ETV5_TARGETS_SERTOLI	NIELSEN_GIST_AND_SYNOVIAL_SARCOMA_UP	CLASPER_LYMPHATIC_VESSELS_DURING_METASTASIS_UP	HARRIS_BRAIN_CANCER_PROGENITORS	LEIN_CHOROID_PLEXUS_MARKERS	GAVIN_FOXP3_TARGETS_CLUSTER_P7	HUANG_FOXA2_TARGETS_DN	ACEVEDO_LIVER_CANCER_WITH_H3K27ME3_UP	LE_SKI_TARGETS_UP	ZHENG_IL22_SIGNALING_UP	YAGUE_PRETUMOR_DRUG_RESISTANCE_DN	CADWELL_ATG16L1_TARGETS_UP	YAUCH_HEDGEHOG_SIGNALING_PARACRINE_UP	WU_SILENCED_BY_METHYLATION_IN_BLADDER_CANCER	JU_AGING_TERC_TARGETS_DN	MARTINELLI_IMMATURE_NEUTROPHIL_DN	WUNDER_INFLAMMATORY_RESPONSE_AND_CHOLESTEROL_DN	TAVAZOIE_METASTASIS	MIKKELSEN_MEF_LCP_WITH_H3K27ME3	NAKAYAMA_SOFT_TISSUE_TUMORS_PCA1_DN	KIM_BIPOLAR_DISORDER_OLIGODENDROCYTE_DENSITY_CORR_DN	STEGER_ADIPOGENESIS_DN	KATSANOU_ELAVL1_TARGETS_UP	SERVITJA_ISLET_HNF1A_TARGETS_DN	FOSTER_KDM1A_TARGETS_UP	ATM_DN.V1_DN	ATM_DN.V1_UP	P53_DN.V2_UP	RELA_DN.V1_DN	SNF5_DN.V1_DN	JNK_DN.V1_UP	BRCA1_DN.V1_UP
Blebbistatin & Vincristine	NEWMAN_ERCC6_TARGETS_DN	CHEBOTAEV_GR_TARGETS_DN	MARTORIATI_MDM4_TARGETS_NEUROEPITHELIUM_DN	MAINA_VHL_TARGETS_UP	SHETH_LIVER_CANCER_VS_TXNIP_LOSS_PAM5	BERTUCCI_INVASIVE_CARCINOMA_DUCTAL_VS_LOBULAR_DN	SCHAEFFER_PROSTATE_DEVELOPMENT_AND_CANCER_BOX2_UP	SCHAEFFER_PROSTATE_DEVELOPMENT_AND_CANCER_BOX6_UP	TRAYNOR_RETT_SYNDROM_UP	SUZUKI_RESPONSE_TO_TSA_AND_DECITABINE_1B	CLASPER_LYMPHATIC_VESSELS_DURING_METASTASIS_UP	ACEVEDO_LIVER_CANCER_WITH_H3K27ME3_UP	YAGUE_PRETUMOR_DRUG_RESISTANCE_DN	TAVAZOIE_METASTASIS	GYORFFY_DOXORUBICIN_RESISTANCE	NAKAYAMA_SOFT_TISSUE_TUMORS_PCA1_DN	MIKKELSEN_IPS_LCP_WITH_H3K4ME3	KIM_BIPOLAR_DISORDER_OLIGODENDROCYTE_DENSITY_CORR_DN	SERVITJA_ISLET_HNF1A_TARGETS_DN	FOSTER_KDM1A_TARGETS_UP	ATM_DN.V1_DN	ATM_DN.V1_UP	SNF5_DN.V1_DN	JNK_DN.V1_UP	BRCA1_DN.V1_UP	CTIP_DN.V1_DN	NOTCH_DN.V1_DN	KRAS.DF.V1_DN	JAK2_DN.V1_UP	cell fate determination	glial cell differentiation	negative regulation of angiogenesis	response to wounding	somatic stem cell maintenance
Camptothecin & Cycloheximide	HALMOS_CEBPA_TARGETS_DN	LIU_SMARCA4_TARGETS	WU_SILENCED_BY_METHYLATION_IN_BLADDER_CANCER	KATSANOU_ELAVL1_TARGETS_UP
Camptothecin & Doxorubicin	LIU_SOX4_TARGETS_UP	GAZDA_DIAMOND_BLACKFAN_ANEMIA_MYELOID_UP	SAMOLS_TARGETS_OF_KHSV_MIRNAS_DN	HOOI_ST7_TARGETS_UP	PUIFFE_INVASION_INHIBITED_BY_ASCITES_DN	NOJIMA_SFRP2_TARGETS_UP	GARGALOVIC_RESPONSE_TO_OXIDIZED_PHOSPHOLIPIDS_BLACK_UP	BILBAN_B_CLL_LPL_DN	SCIBETTA_KDM5B_TARGETS_UP	NAGASHIMA_NRG1_SIGNALING_DN	KOBAYASHI_RESPONSE_TO_ROMIDEPSIN	KOMMAGANI_TP63_GAMMA_TARGETS	AMUNDSON_DNA_DAMAGE_RESPONSE_TP53	NIKOLSKY_BREAST_CANCER_19Q13.1_AMPLICON	NOUZOVA_TRETINOIN_AND_H4_ACETYLATION	GENTILE_UV_LOW_DOSE_UP	CHUANG_OXIDATIVE_STRESS_RESPONSE_UP	MARIADASON_REGULATED_BY_HISTONE_ACETYLATION_UP	GAJATE_RESPONSE_TO_TRABECTEDIN_UP	DELLA_RESPONSE_TO_TSA_AND_BUTYRATE	ZHANG_ANTIVIRAL_RESPONSE_TO_RIBAVIRIN_DN	VARELA_ZMPSTE24_TARGETS_UP	DOUGLAS_BMI1_TARGETS_DN	MISHRA_CARCINOMA_ASSOCIATED_FIBROBLAST_UP	SAGIV_CD24_TARGETS_DN	KUMAMOTO_RESPONSE_TO_NUTLIN_3A_UP	GALI_TP53_TARGETS_APOPTOTIC_UP	JONES_TCOF1_TARGETS	LIN_NPAS4_TARGETS_DN	MURAKAMI_UV_RESPONSE_6HR_UP	SUBTIL_PROGESTIN_TARGETS	BRUINS_UVC_RESPONSE_MIDDLE	ZHU_SKIL_TARGETS_UP	KIM_PTEN_TARGETS_UP	ISHIDA_TARGETS_OF_SYT_SSX_FUSIONS	BAKKER_FOXO3_TARGETS_UP	KRIEG_KDM3A_TARGETS_NOT_HYPOXIA	MTOR_UP.N4.V1_DN	DNA damage response, signal transduction by p53 class mediator resulting in induction of apoptosis
Camptothecin & Etoposide	LIU_SOX4_TARGETS_UP	GAZDA_DIAMOND_BLACKFAN_ANEMIA_MYELOID_UP	SAMOLS_TARGETS_OF_KHSV_MIRNAS_DN	HOOI_ST7_TARGETS_UP	PUIFFE_INVASION_INHIBITED_BY_ASCITES_DN	NOJIMA_SFRP2_TARGETS_UP	GARGALOVIC_RESPONSE_TO_OXIDIZED_PHOSPHOLIPIDS_BLACK_UP	BILBAN_B_CLL_LPL_DN	SCIBETTA_KDM5B_TARGETS_UP	NAGASHIMA_NRG1_SIGNALING_DN	KOBAYASHI_RESPONSE_TO_ROMIDEPSIN	KOMMAGANI_TP63_GAMMA_TARGETS	AMUNDSON_DNA_DAMAGE_RESPONSE_TP53	MANN_RESPONSE_TO_AMIFOSTINE_UP	NAKAYAMA_FRA2_TARGETS	NIKOLSKY_BREAST_CANCER_19Q13.1_AMPLICON	NOUZOVA_TRETINOIN_AND_H4_ACETYLATION	GENTILE_UV_LOW_DOSE_UP	CHUANG_OXIDATIVE_STRESS_RESPONSE_UP	MARIADASON_REGULATED_BY_HISTONE_ACETYLATION_UP	GAJATE_RESPONSE_TO_TRABECTEDIN_UP	DELLA_RESPONSE_TO_TSA_AND_BUTYRATE	BRACHAT_RESPONSE_TO_CAMPTOTHECIN_UP	ZHANG_ANTIVIRAL_RESPONSE_TO_RIBAVIRIN_DN	VARELA_ZMPSTE24_TARGETS_UP	DOUGLAS_BMI1_TARGETS_DN	SAGIV_CD24_TARGETS_DN	KUMAMOTO_RESPONSE_TO_NUTLIN_3A_UP	JONES_TCOF1_TARGETS	MURAKAMI_UV_RESPONSE_6HR_UP	SUBTIL_PROGESTIN_TARGETS	BRUINS_UVC_RESPONSE_MIDDLE	ZHU_SKIL_TARGETS_UP	KIM_PTEN_TARGETS_UP	ISHIDA_TARGETS_OF_SYT_SSX_FUSIONS	LINSLEY_MIR16_TARGETS	BAKKER_FOXO3_TARGETS_UP	KRIEG_KDM3A_TARGETS_NOT_HYPOXIA	MTOR_UP.N4.V1_DN	DNA damage response, signal transduction by p53 class mediator resulting in induction of apoptosis
Camptothecin & Geldanamycin	PUIFFE_INVASION_INHIBITED_BY_ASCITES_DN	NOUZOVA_TRETINOIN_AND_H4_ACETYLATION	PODAR_RESPONSE_TO_ADAPHOSTIN_DN	LINSLEY_MIR16_TARGETS	KRIEG_KDM3A_TARGETS_NOT_HYPOXIA	protein homotetramerization
Camptothecin & H-7	NIELSEN_SCHWANNOMA_UP	WU_SILENCED_BY_METHYLATION_IN_BLADDER_CANCER	MIKKELSEN_IPS_LCP_WITH_H3K4ME3	KATSANOU_ELAVL1_TARGETS_UP
Camptothecin & Methotrexate	LIU_SOX4_TARGETS_UP	GAZDA_DIAMOND_BLACKFAN_ANEMIA_MYELOID_UP	ZERBINI_RESPONSE_TO_SULINDAC_UP	HOOI_ST7_TARGETS_UP	PUIFFE_INVASION_INHIBITED_BY_ASCITES_DN	NOJIMA_SFRP2_TARGETS_UP	GARGALOVIC_RESPONSE_TO_OXIDIZED_PHOSPHOLIPIDS_BLACK_UP	BILBAN_B_CLL_LPL_DN	SCIBETTA_KDM5B_TARGETS_UP	NAGASHIMA_NRG1_SIGNALING_DN	KOBAYASHI_RESPONSE_TO_ROMIDEPSIN	KOMMAGANI_TP63_GAMMA_TARGETS	AMUNDSON_DNA_DAMAGE_RESPONSE_TP53	NAKAYAMA_FRA2_TARGETS	NIKOLSKY_BREAST_CANCER_19Q13.1_AMPLICON	NOUZOVA_TRETINOIN_AND_H4_ACETYLATION	GENTILE_UV_LOW_DOSE_UP	CHUANG_OXIDATIVE_STRESS_RESPONSE_UP	MARIADASON_REGULATED_BY_HISTONE_ACETYLATION_UP	GAJATE_RESPONSE_TO_TRABECTEDIN_UP	DELLA_RESPONSE_TO_TSA_AND_BUTYRATE	BRACHAT_RESPONSE_TO_CAMPTOTHECIN_UP	ZHANG_ANTIVIRAL_RESPONSE_TO_RIBAVIRIN_DN	VARELA_ZMPSTE24_TARGETS_UP	DOUGLAS_BMI1_TARGETS_DN	SAGIV_CD24_TARGETS_DN	KUMAMOTO_RESPONSE_TO_NUTLIN_3A_UP	JONES_TCOF1_TARGETS	PODAR_RESPONSE_TO_ADAPHOSTIN_DN	LIN_NPAS4_TARGETS_DN	MURAKAMI_UV_RESPONSE_6HR_UP	SUBTIL_PROGESTIN_TARGETS	BRUINS_UVC_RESPONSE_MIDDLE	ZHU_SKIL_TARGETS_UP	KIM_PTEN_TARGETS_UP	ISHIDA_TARGETS_OF_SYT_SSX_FUSIONS	LINSLEY_MIR16_TARGETS	BAKKER_FOXO3_TARGETS_UP	MTOR_UP.N4.V1_DN	DNA damage response, signal transduction by p53 class mediator resulting in induction of apoptosis
Camptothecin & Mitomycin C	HOOI_ST7_TARGETS_UP	AMUNDSON_DNA_DAMAGE_RESPONSE_TP53	NIKOLSKY_BREAST_CANCER_19Q13.1_AMPLICON	KUMAMOTO_RESPONSE_TO_NUTLIN_3A_UP	ZHU_SKIL_TARGETS_UP
Camptothecin & Monastrol	NIKOLSKY_BREAST_CANCER_16P13_AMPLICON
Camptothecin & Rapamycin	MIKKELSEN_IPS_LCP_WITH_H3K4ME3	SENGUPTA_EBNA1_ANTICORRELATED	KATSANOU_ELAVL1_TARGETS_UP
Camptothecin & Trichostatin A	OLSSON_E2F3_TARGETS_UP	NIELSEN_SCHWANNOMA_UP	TSAI_RESPONSE_TO_RADIATION_THERAPY	WU_SILENCED_BY_METHYLATION_IN_BLADDER_CANCER	DEMAGALHAES_AGING_UP	KATSANOU_ELAVL1_TARGETS_UP	positive regulation of cell adhesion
Camptothecin & Vincristine	LIU_SOX4_TARGETS_UP	GAZDA_DIAMOND_BLACKFAN_ANEMIA_MYELOID_UP	PUIFFE_INVASION_INHIBITED_BY_ASCITES_DN	NOUZOVA_TRETINOIN_AND_H4_ACETYLATION	MARIADASON_REGULATED_BY_HISTONE_ACETYLATION_UP	VARELA_ZMPSTE24_TARGETS_UP	DOUGLAS_BMI1_TARGETS_DN	SUBTIL_PROGESTIN_TARGETS	BRUINS_UVC_RESPONSE_MIDDLE	LINSLEY_MIR16_TARGETS	KRIEG_KDM3A_TARGETS_NOT_HYPOXIA
Cycloheximide & Doxorubicin	NEWMAN_ERCC6_TARGETS_DN	CERVERA_SDHB_TARGETS_2	HALMOS_CEBPA_TARGETS_DN	LIU_SMARCA4_TARGETS	KRAS.DF.V1_DN
Cycloheximide & Etoposide	NEWMAN_ERCC6_TARGETS_DN	CHEBOTAEV_GR_TARGETS_DN	GAUSSMANN_MLL_AF4_FUSION_TARGETS_A_DN	HUMMERICH_BENIGN_SKIN_TUMOR_DN	LI_CISPLATIN_RESISTANCE_DN	CERVERA_SDHB_TARGETS_2	SHIPP_DLBCL_CURED_VS_FATAL_UP	KANG_IMMORTALIZED_BY_TERT_DN	LIU_SMARCA4_TARGETS	HUANG_FOXA2_TARGETS_DN	ACEVEDO_LIVER_CANCER_WITH_H3K27ME3_UP	WANG_NEOPLASTIC_TRANSFORMATION_BY_CCND1_MYC	WU_SILENCED_BY_METHYLATION_IN_BLADDER_CANCER	ISSAEVA_MLL2_TARGETS	KATSANOU_ELAVL1_TARGETS_UP	SERVITJA_ISLET_HNF1A_TARGETS_DN	ATM_DN.V1_DN	ATM_DN.V1_UP	SNF5_DN.V1_DN	JAK2_DN.V1_UP	scavenger receptor activity
Cycloheximide & Geldanamycin	KIM_GERMINAL_CENTER_T_HELPER_UP	NOUZOVA_TRETINOIN_AND_H4_ACETYLATION	KRIEG_KDM3A_TARGETS_NOT_HYPOXIA	protein complex assembly	PUJANA_BRCA1_PCC_NETWORK
Cycloheximide & H-7	NEWMAN_ERCC6_TARGETS_DN	CHEBOTAEV_GR_TARGETS_DN	GAUSSMANN_MLL_AF4_FUSION_TARGETS_B_UP	KORKOLA_YOLK_SAC_TUMOR	KANG_GIST_WITH_PDGFRA_UP	DAWSON_METHYLATED_IN_LYMPHOMA_TCL1	RICKMAN_HEAD_AND_NECK_CANCER_B	RICKMAN_HEAD_AND_NECK_CANCER_D	CERVERA_SDHB_TARGETS_2	SHIPP_DLBCL_CURED_VS_FATAL_UP	KANG_IMMORTALIZED_BY_TERT_DN	HARRIS_BRAIN_CANCER_PROGENITORS	LEIN_CHOROID_PLEXUS_MARKERS	HUANG_FOXA2_TARGETS_DN	MASRI_RESISTANCE_TO_TAMOXIFEN_AND_AROMATASE_INHIBITORS_UP	ACEVEDO_LIVER_CANCER_WITH_H3K27ME3_UP	MCGARVEY_SILENCED_BY_METHYLATION_IN_COLON_CANCER	WEBER_METHYLATED_HCP_IN_FIBROBLAST_DN	WU_SILENCED_BY_METHYLATION_IN_BLADDER_CANCER	MEISSNER_BRAIN_HCP_WITH_H3K4ME2_AND_H3K27ME3	MIKKELSEN_MEF_LCP_WITH_H3K27ME3	WEBER_METHYLATED_ICP_IN_FIBROBLAST	NAKAYAMA_SOFT_TISSUE_TUMORS_PCA1_DN	ISSAEVA_MLL2_TARGETS	KATSANOU_ELAVL1_TARGETS_UP	SERVITJA_ISLET_HNF1A_TARGETS_DN	FOSTER_KDM1A_TARGETS_UP	ATM_DN.V1_DN	ATM_DN.V1_UP	RELA_DN.V1_DN	SNF5_DN.V1_DN	BRCA1_DN.V1_UP	CTIP_DN.V1_UP	PKCA_DN.V1_UP	PTEN_DN.V1_DN	PTEN_DN.V1_UP	KRAS.DF.V1_DN	JAK2_DN.V1_UP	scavenger receptor activity	blood circulation
Cycloheximide & Methotrexate	GAUSSMANN_MLL_AF4_FUSION_TARGETS_A_DN	HALMOS_CEBPA_TARGETS_DN
Cycloheximide & Mitomycin C	NEWMAN_ERCC6_TARGETS_DN	CHEBOTAEV_GR_TARGETS_DN	GAUSSMANN_MLL_AF4_FUSION_TARGETS_B_UP	HUMMERICH_BENIGN_SKIN_TUMOR_DN	LI_CISPLATIN_RESISTANCE_DN	KORKOLA_YOLK_SAC_TUMOR	KANG_GIST_WITH_PDGFRA_UP	DAWSON_METHYLATED_IN_LYMPHOMA_TCL1	RICKMAN_HEAD_AND_NECK_CANCER_D	CERVERA_SDHB_TARGETS_2	SHIPP_DLBCL_CURED_VS_FATAL_UP	HALMOS_CEBPA_TARGETS_DN	KANG_IMMORTALIZED_BY_TERT_DN	LIANG_SILENCED_BY_METHYLATION_UP	HARRIS_BRAIN_CANCER_PROGENITORS	LEIN_CHOROID_PLEXUS_MARKERS	YEGNASUBRAMANIAN_PROSTATE_CANCER	HUANG_FOXA2_TARGETS_DN	ACEVEDO_LIVER_CANCER_WITH_H3K27ME3_UP	MCGARVEY_SILENCED_BY_METHYLATION_IN_COLON_CANCER	WANG_NEOPLASTIC_TRANSFORMATION_BY_CCND1_MYC	WU_SILENCED_BY_METHYLATION_IN_BLADDER_CANCER	MEISSNER_BRAIN_HCP_WITH_H3K4ME2_AND_H3K27ME3	MIKKELSEN_MEF_LCP_WITH_H3K27ME3	NAKAYAMA_SOFT_TISSUE_TUMORS_PCA1_DN	HOFFMAN_CLOCK_TARGETS_UP	ISSAEVA_MLL2_TARGETS	KATSANOU_ELAVL1_TARGETS_UP	SERVITJA_ISLET_HNF1A_TARGETS_DN	FOSTER_KDM1A_TARGETS_UP	ATM_DN.V1_DN	ATM_DN.V1_UP	RELA_DN.V1_DN	SNF5_DN.V1_DN	BRCA1_DN.V1_UP	CTIP_DN.V1_UP	PKCA_DN.V1_UP	PTEN_DN.V1_DN	PTEN_DN.V1_UP	SINGH_KRAS_DEPENDENCY_SIGNATURE_	KRAS.DF.V1_DN	JAK2_DN.V1_UP	scavenger receptor activity	blood circulation
Cycloheximide & Monastrol	NEWMAN_ERCC6_TARGETS_DN	CHEBOTAEV_GR_TARGETS_DN	RICKMAN_HEAD_AND_NECK_CANCER_D	KANG_IMMORTALIZED_BY_TERT_DN	CHEN_ETV5_TARGETS_SERTOLI	LIANG_SILENCED_BY_METHYLATION_UP	ACEVEDO_LIVER_CANCER_WITH_H3K27ME3_UP	MCGARVEY_SILENCED_BY_METHYLATION_IN_COLON_CANCER	WU_SILENCED_BY_METHYLATION_IN_BLADDER_CANCER	MIKKELSEN_MEF_LCP_WITH_H3K27ME3	NAKAYAMA_SOFT_TISSUE_TUMORS_PCA1_DN	KATSANOU_ELAVL1_TARGETS_UP	SERVITJA_ISLET_HNF1A_TARGETS_DN	ATM_DN.V1_DN	ATM_DN.V1_UP	RELA_DN.V1_DN	SNF5_DN.V1_DN	BRCA1_DN.V1_UP	CTIP_DN.V1_UP	PTEN_DN.V1_DN	JAK2_DN.V1_UP
Cycloheximide & Rapamycin	CHEBOTAEV_GR_TARGETS_DN	RICKMAN_HEAD_AND_NECK_CANCER_D	CERVERA_SDHB_TARGETS_2	KANG_IMMORTALIZED_BY_TERT_DN	LEIN_CHOROID_PLEXUS_MARKERS	ACEVEDO_LIVER_CANCER_WITH_H3K27ME3_UP	MCGARVEY_SILENCED_BY_METHYLATION_IN_COLON_CANCER	MIKKELSEN_MEF_LCP_WITH_H3K27ME3	NAKAYAMA_SOFT_TISSUE_TUMORS_PCA1_DN	KATSANOU_ELAVL1_TARGETS_UP	SERVITJA_ISLET_HNF1A_TARGETS_DN	FOSTER_KDM1A_TARGETS_UP	ATM_DN.V1_DN	ATM_DN.V1_UP	SNF5_DN.V1_DN	BRCA1_DN.V1_UP	PKCA_DN.V1_UP	PTEN_DN.V1_UP	KRAS.DF.V1_DN	JAK2_DN.V1_UP	scavenger receptor activity
Cycloheximide & Trichostatin A	NEWMAN_ERCC6_TARGETS_DN	CHEBOTAEV_GR_TARGETS_DN	GAUSSMANN_MLL_AF4_FUSION_TARGETS_A_DN	GAUSSMANN_MLL_AF4_FUSION_TARGETS_B_UP	LI_CISPLATIN_RESISTANCE_DN	KORKOLA_YOLK_SAC_TUMOR	KANG_GIST_WITH_PDGFRA_UP	HOWLIN_PUBERTAL_MAMMARY_GLAND	RICKMAN_HEAD_AND_NECK_CANCER_D	CERVERA_SDHB_TARGETS_2	SHIPP_DLBCL_CURED_VS_FATAL_UP	BECKER_TAMOXIFEN_RESISTANCE_DN	KANG_IMMORTALIZED_BY_TERT_DN	CHEN_ETV5_TARGETS_SERTOLI	LIANG_SILENCED_BY_METHYLATION_UP	HARRIS_BRAIN_CANCER_PROGENITORS	LEIN_CHOROID_PLEXUS_MARKERS	HUANG_FOXA2_TARGETS_DN	ACEVEDO_LIVER_CANCER_WITH_H3K27ME3_UP	MCGARVEY_SILENCED_BY_METHYLATION_IN_COLON_CANCER	WU_SILENCED_BY_METHYLATION_IN_BLADDER_CANCER	MARTINELLI_IMMATURE_NEUTROPHIL_DN	MIKKELSEN_MEF_LCP_WITH_H3K27ME3	NAKAYAMA_SOFT_TISSUE_TUMORS_PCA1_DN	ISSAEVA_MLL2_TARGETS	KATSANOU_ELAVL1_TARGETS_UP	SERVITJA_ISLET_HNF1A_TARGETS_DN	FOSTER_KDM1A_TARGETS_UP	ATM_DN.V1_DN	ATM_DN.V1_UP	RELA_DN.V1_DN	SNF5_DN.V1_DN	BRCA1_DN.V1_UP	PTEN_DN.V1_DN	PTEN_DN.V1_UP	SINGH_KRAS_DEPENDENCY_SIGNATURE_	JAK2_DN.V1_UP	scavenger receptor activity	blood circulation
Cycloheximide & Vincristine	KIM_GERMINAL_CENTER_T_HELPER_UP	NOUZOVA_TRETINOIN_AND_H4_ACETYLATION	KRIEG_KDM3A_TARGETS_NOT_HYPOXIA	protein complex assembly	PUJANA_BRCA1_PCC_NETWORK
Doxorubicin & Etoposide	WATANABE_RECTAL_CANCER_RADIOTHERAPY_RESPONSIVE_UP	LIU_SOX4_TARGETS_UP	FRASOR_TAMOXIFEN_RESPONSE_UP	KOBAYASHI_EGFR_SIGNALING_6HR_DN	GAZDA_DIAMOND_BLACKFAN_ANEMIA_ERYTHROID_UP	GAZDA_DIAMOND_BLACKFAN_ANEMIA_MYELOID_UP	TURASHVILI_BREAST_NORMAL_DUCTAL_VS_LOBULAR_UP	SAMOLS_TARGETS_OF_KHSV_MIRNAS_DN	HOOI_ST7_TARGETS_UP	PUIFFE_INVASION_INHIBITED_BY_ASCITES_DN	HUTTMANN_B_CLL_POOR_SURVIVAL_DN	NOJIMA_SFRP2_TARGETS_UP	RODRIGUES_DCC_TARGETS_DN	RODRIGUES_NTN1_TARGETS_DN	WANG_CLIM2_TARGETS_UP	GARGALOVIC_RESPONSE_TO_OXIDIZED_PHOSPHOLIPIDS_YELLOW_UP	GARGALOVIC_RESPONSE_TO_OXIDIZED_PHOSPHOLIPIDS_MAGENTA_UP	GARGALOVIC_RESPONSE_TO_OXIDIZED_PHOSPHOLIPIDS_GREEN_UP	GARGALOVIC_RESPONSE_TO_OXIDIZED_PHOSPHOLIPIDS_BLACK_UP	TAKEDA_TARGETS_OF_NUP98_HOXA9_FUSION_6HR_DN	BOGNI_TREATMENT_RELATED_MYELOID_LEUKEMIA_DN	BILBAN_B_CLL_LPL_DN	HOEBEKE_LYMPHOID_STEM_CELL_UP	DITTMER_PTHLH_TARGETS_UP	LEE_NEURAL_CREST_STEM_CELL_DN	HUMMEL_BURKITTS_LYMPHOMA_DN	SCIBETTA_KDM5B_TARGETS_UP	NAGASHIMA_NRG1_SIGNALING_DN	BIDUS_METASTASIS_DN	VANHARANTA_UTERINE_FIBROID_UP	GAUSSMANN_MLL_AF4_FUSION_TARGETS_C_UP	BARRIER_CANCER_RELAPSE_NORMAL_SAMPLE_DN	WANG_ESOPHAGUS_CANCER_VS_NORMAL_DN	SILIGAN_TARGETS_OF_EWS_FLI1_FUSION_UP	STREICHER_LSM1_TARGETS_DN	NUNODA_RESPONSE_TO_DASATINIB_IMATINIB_DN	HU_ANGIOGENESIS_UP	BEGUM_TARGETS_OF_PAX3_FOXO1_FUSION_DN	MOTAMED_RESPONSE_TO_ANDROGEN_DN	TURJANSKI_MAPK14_TARGETS	APPIERTO_RESPONSE_TO_FENRETINIDE_UP	BREUHAHN_GROWTH_FACTOR_SIGNALING_IN_LIVER_CANCER	LUI_THYROID_CANCER_PAX8_PPARG_UP	SCHLOSSER_SERUM_RESPONSE_UP	KOBAYASHI_RESPONSE_TO_ROMIDEPSIN	KOMMAGANI_TP63_GAMMA_TARGETS	XU_HGF_SIGNALING_NOT_VIA_AKT1_6HR	XU_HGF_SIGNALING_NOT_VIA_AKT1_48HR_UP	SHI_SPARC_TARGETS_UP
Doxorubicin & Geldanamycin	LIU_PROSTATE_CANCER_UP	GAZDA_DIAMOND_BLACKFAN_ANEMIA_PROGENITOR_DN	TURASHVILI_BREAST_NORMAL_DUCTAL_VS_LOBULAR_UP	PUIFFE_INVASION_INHIBITED_BY_ASCITES_DN	HUTTMANN_B_CLL_POOR_SURVIVAL_DN	LAIHO_COLORECTAL_CANCER_SERRATED_DN	RODRIGUES_DCC_TARGETS_DN	WANG_CLIM2_TARGETS_UP	GINESTIER_BREAST_CANCER_20Q13_AMPLIFICATION_UP	BOGNI_TREATMENT_RELATED_MYELOID_LEUKEMIA_DN	HOEBEKE_LYMPHOID_STEM_CELL_UP	DITTMER_PTHLH_TARGETS_DN	BERENJENO_ROCK_SIGNALING_NOT_VIA_RHOA_DN	GAUSSMANN_MLL_AF4_FUSION_TARGETS_C_UP	BARIS_THYROID_CANCER_DN	BREUHAHN_GROWTH_FACTOR_SIGNALING_IN_LIVER_CANCER	SCHLOSSER_SERUM_RESPONSE_UP	SNIJDERS_AMPLIFIED_IN_HEAD_AND_NECK_TUMORS	HEIDENBLAD_AMPLICON_12P11_12_DN	SIMBULAN_UV_RESPONSE_NORMAL_DN	TOMLINS_PROSTATE_CANCER_UP	OZEN_MIR125B1_TARGETS	LOCKWOOD_AMPLIFIED_IN_LUNG_CANCER	WEI_MIR34A_TARGETS	SCHAEFFER_SOX9_TARGETS_IN_PROSTATE_DEVELOPMENT_UP	BALDWIN_PRKCI_TARGETS_UP	SHIN_B_CELL_LYMPHOMA_CLUSTER_7	TCGA_GLIOBLASTOMA_COPY_NUMBER_UP	DING_LUNG_CANCER_EXPRESSION_BY_COPY_NUMBER	ROZANOV_MMP14_CORRELATED	SHIPP_DLBCL_CURED_VS_FATAL_DN	KIM_GERMINAL_CENTER_T_HELPER_UP	NELSON_RESPONSE_TO_ANDROGEN_UP	ASTON_MAJOR_DEPRESSIVE_DISORDER_UP	FLECHNER_PBL_KIDNEY_TRANSPLANT_REJECTED_VS_OK_UP	ZHAN_MULTIPLE_MYELOMA_CD1_AND_CD2_DN	PARK_HSC_MARKERS	ZHAN_MULTIPLE_MYELOMA_CD1_AND_CD2_UP	JAIN_NFKB_SIGNALING	GALE_APL_WITH_FLT3_MUTATED_UP	NGUYEN_NOTCH1_TARGETS_DN	YAGI_AML_SURVIVAL	ZHAN_MULTIPLE_MYELOMA_CD1_VS_CD2_DN	NOUZOVA_TRETINOIN_AND_H4_ACETYLATION	BRUNO_HEMATOPOIESIS	SESTO_RESPONSE_TO_UV_C8	SESTO_RESPONSE_TO_UV_C2	HEDENFALK_BREAST_CANCER_BRACX_DN	MARIADASON_REGULATED_BY_HISTONE_ACETYLATION_DN
Doxorubicin & H-7	NEWMAN_ERCC6_TARGETS_DN	LEE_NEURAL_CREST_STEM_CELL_DN	ODONNELL_METASTASIS_UP	CERVERA_SDHB_TARGETS_2	OSADA_ASCL1_TARGETS_UP	YAUCH_HEDGEHOG_SIGNALING_PARACRINE_UP	HINATA_NFKB_TARGETS_KERATINOCYTE_DN	TAVAZOIE_METASTASIS	VALK_AML_CLUSTER_7	MIKKELSEN_NPC_ICP_WITH_H3K27ME3	HOELZEL_NF1_TARGETS_UP	PTEN_DN.V2_UP	KRAS.DF.V1_DN	response to wounding
Doxorubicin & Methotrexate	LIU_SOX4_TARGETS_UP	FRASOR_TAMOXIFEN_RESPONSE_UP	WATANABE_COLON_CANCER_MSI_VS_MSS_UP	KOBAYASHI_EGFR_SIGNALING_6HR_DN	GAZDA_DIAMOND_BLACKFAN_ANEMIA_ERYTHROID_UP	GAZDA_DIAMOND_BLACKFAN_ANEMIA_MYELOID_UP	TURASHVILI_BREAST_NORMAL_DUCTAL_VS_LOBULAR_UP	HOOI_ST7_TARGETS_UP	PUIFFE_INVASION_INHIBITED_BY_ASCITES_DN	HUTTMANN_B_CLL_POOR_SURVIVAL_DN	NOJIMA_SFRP2_TARGETS_UP	RODRIGUES_DCC_TARGETS_DN	RODRIGUES_NTN1_TARGETS_DN	WANG_CLIM2_TARGETS_UP	GARGALOVIC_RESPONSE_TO_OXIDIZED_PHOSPHOLIPIDS_YELLOW_UP	GARGALOVIC_RESPONSE_TO_OXIDIZED_PHOSPHOLIPIDS_MAGENTA_UP	GARGALOVIC_RESPONSE_TO_OXIDIZED_PHOSPHOLIPIDS_LIGHTYELLOW_UP	GARGALOVIC_RESPONSE_TO_OXIDIZED_PHOSPHOLIPIDS_GREEN_UP	GARGALOVIC_RESPONSE_TO_OXIDIZED_PHOSPHOLIPIDS_BLACK_UP	TAKEDA_TARGETS_OF_NUP98_HOXA9_FUSION_6HR_DN	BILBAN_B_CLL_LPL_DN	HOEBEKE_LYMPHOID_STEM_CELL_UP	DITTMER_PTHLH_TARGETS_UP	LEE_NEURAL_CREST_STEM_CELL_DN	SCIBETTA_KDM5B_TARGETS_UP	NAGASHIMA_NRG1_SIGNALING_DN	YEMELYANOV_GR_TARGETS_DN	GAUSSMANN_MLL_AF4_FUSION_TARGETS_C_UP	WANG_ESOPHAGUS_CANCER_VS_NORMAL_DN	SILIGAN_TARGETS_OF_EWS_FLI1_FUSION_UP	STREICHER_LSM1_TARGETS_DN	NUNODA_RESPONSE_TO_DASATINIB_IMATINIB_DN	HU_ANGIOGENESIS_UP	BEGUM_TARGETS_OF_PAX3_FOXO1_FUSION_DN	TURJANSKI_MAPK14_TARGETS	BREUHAHN_GROWTH_FACTOR_SIGNALING_IN_LIVER_CANCER	MYLLYKANGAS_AMPLIFICATION_HOT_SPOT_18	LUI_THYROID_CANCER_PAX8_PPARG_UP	SCHLOSSER_SERUM_RESPONSE_UP	KOBAYASHI_RESPONSE_TO_ROMIDEPSIN	KOMMAGANI_TP63_GAMMA_TARGETS	LUND_SILENCED_BY_METHYLATION	HERNANDEZ_ABERRANT_MITOSIS_BY_DOCETACEL_2NM_UP	XU_HGF_SIGNALING_NOT_VIA_AKT1_6HR	XU_HGF_SIGNALING_NOT_VIA_AKT1_48HR_UP	SHI_SPARC_TARGETS_UP	AMUNDSON_DNA_DAMAGE_RESPONSE_TP53	SNIJDERS_AMPLIFIED_IN_HEAD_AND_NECK_TUMORS	SEITZ_NEOPLASTIC_TRANSFORMATION_BY_8P_DELETION_DN
Doxorubicin & Mitomycin C	KOBAYASHI_EGFR_SIGNALING_6HR_DN	SAMOLS_TARGETS_OF_KHSV_MIRNAS_UP	HOOI_ST7_TARGETS_UP	NEWMAN_ERCC6_TARGETS_DN	RODRIGUES_NTN1_TARGETS_DN	LEE_NEURAL_CREST_STEM_CELL_DN	PASTURAL_RIZ1_TARGETS_DN	VANHARANTA_UTERINE_FIBROID_UP	ODONNELL_METASTASIS_UP	BEGUM_TARGETS_OF_PAX3_FOXO1_FUSION_DN	AMUNDSON_DNA_DAMAGE_RESPONSE_TP53	ROPERO_HDAC2_TARGETS	NIKOLSKY_BREAST_CANCER_19Q13.1_AMPLICON	JI_METASTASIS_REPRESSED_BY_STK11	CERVERA_SDHB_TARGETS_2	HALMOS_CEBPA_TARGETS_DN	DORSEY_GAB2_TARGETS	EHRLICH_ICF_SYNDROM_UP	SIMBULAN_PARP1_TARGETS_UP	NIELSEN_LEIOMYOSARCOMA_CNN1_UP	GAVIN_FOXP3_TARGETS_CLUSTER_P3	JI_CARCINOGENESIS_BY_KRAS_AND_STK11_UP	OUILLETTE_CLL_13Q14_DELETION_UP	OSADA_ASCL1_TARGETS_UP	KUMAMOTO_RESPONSE_TO_NUTLIN_3A_UP	BERNARD_PPAPDC1B_TARGETS_DN	YAUCH_HEDGEHOG_SIGNALING_PARACRINE_UP	JU_AGING_TERC_TARGETS_DN	HINATA_NFKB_TARGETS_KERATINOCYTE_DN	TAVAZOIE_METASTASIS	VALK_AML_CLUSTER_1	VALK_AML_CLUSTER_7	MIKKELSEN_NPC_ICP_WITH_H3K27ME3	DASU_IL6_SIGNALING_SCAR_DN	HOELZEL_NF1_TARGETS_UP	ZHU_SKIL_TARGETS_UP	DURAND_STROMA_MAX_DN	VEGF_A_UP.V1_UP	PTEN_DN.V2_UP	KRAS.DF.V1_DN	focal adhesion assembly	response to growth factor stimulus	response to wounding	somatic stem cell maintenance
Doxorubicin & Monastrol	MURATA_VIRULENCE_OF_H_PILORI	GAVIN_FOXP3_TARGETS_CLUSTER_P3	HINATA_NFKB_TARGETS_KERATINOCYTE_DN	SHEDDEN_LUNG_CANCER_GOOD_SURVIVAL_A4	TAVAZOIE_METASTASIS	mammary gland development	negative regulation of fat cell differentiation	response to wounding
Doxorubicin & Rapamycin	CERVERA_SDHB_TARGETS_2	NIELSEN_LEIOMYOSARCOMA_CNN1_UP	GRADE_COLON_AND_RECTAL_CANCER_DN	TAVAZOIE_METASTASIS	SENGUPTA_EBNA1_ANTICORRELATED	VERHAAK_GLIOBLASTOMA_PRONEURAL	VERHAAK_GLIOBLASTOMA_CLASSICAL	DUAN_PRDM5_TARGETS	DURAND_STROMA_MAX_DN
Doxorubicin & Trichostatin A	HUTTMANN_B_CLL_POOR_SURVIVAL_DN	NEWMAN_ERCC6_TARGETS_DN	TAKEDA_TARGETS_OF_NUP98_HOXA9_FUSION_6HR_DN	LEE_NEURAL_CREST_STEM_CELL_DN	ODONNELL_METASTASIS_UP	BEGUM_TARGETS_OF_PAX3_FOXO1_FUSION_DN	HERNANDEZ_ABERRANT_MITOSIS_BY_DOCETACEL_2NM_UP	SHI_SPARC_TARGETS_UP	BEGUM_TARGETS_OF_PAX3_FOXO1_FUSION_AND_PAX3	DACOSTA_ERCC3_ALLELE_XPCS_VS_TTD_DN	GALIE_TUMOR_STEMNESS_GENES	SAKAI_CHRONIC_HEPATITIS_VS_LIVER_CANCER_DN	SHIN_B_CELL_LYMPHOMA_CLUSTER_7	JI_METASTASIS_REPRESSED_BY_STK11	CERVERA_SDHB_TARGETS_2	BYSTRYKH_HEMATOPOIESIS_STEM_CELL_FGF3	GERHOLD_ADIPOGENESIS_DN	HAN_JNK_SINGALING_UP	GAVIN_FOXP3_TARGETS_CLUSTER_P7	FOSTER_TOLERANT_MACROPHAGE_UP	BERNARD_PPAPDC1B_TARGETS_DN	YAUCH_HEDGEHOG_SIGNALING_PARACRINE_UP	TSAI_RESPONSE_TO_RADIATION_THERAPY	JU_AGING_TERC_TARGETS_DN	TAVAZOIE_METASTASIS	HOSHIDA_LIVER_CANCER_SURVIVAL_UP	LEE_LIVER_CANCER_HEPATOBLAST	WORSCHECH_TUMOR_EVASION_AND_TOLEROGENICITY_UP	VERHAAK_GLIOBLASTOMA_CLASSICAL	HOELZEL_NF1_TARGETS_UP	LIU_IL13_MEMORY_MODEL_DN	DURAND_STROMA_MAX_DN	PTEN_DN.V2_UP	establishment or maintenance of cell polarity	mammary gland development	negative regulation of fat cell differentiation	positive regulation of anti-apoptosis	response to cold	response to wounding	myelin sheath
Doxorubicin & Vincristine	BREUHAHN_GROWTH_FACTOR_SIGNALING_IN_LIVER_CANCER	DAIRKEE_TERT_TARGETS_DN	DORSEY_GAB2_TARGETS	BERNARD_PPAPDC1B_TARGETS_DN	GRADE_COLON_AND_RECTAL_CANCER_DN	TAVAZOIE_METASTASIS	DURAND_STROMA_MAX_DN	cell fate determination	mammary gland development	response to wounding	somatic stem cell maintenance
Etoposide & Geldanamycin	HOEBEKE_LYMPHOID_STEM_CELL_UP	SHIN_B_CELL_LYMPHOMA_CLUSTER_7	BRUNO_HEMATOPOIESIS	BERNARD_PPAPDC1B_TARGETS_DN	ZHAN_MULTIPLE_MYELOMA_MF_DN	IKEDA_MIR30_TARGETS_DN
Etoposide & H-7	NEWMAN_ERCC6_TARGETS_DN	LEE_NEURAL_CREST_STEM_CELL_DN	CHEBOTAEV_GR_TARGETS_DN	ODONNELL_METASTASIS_UP	SILIGAN_BOUND_BY_EWS_FLT1_FUSION	THEODOROU_MAMMARY_TUMORIGENESIS	MANTOVANI_VIRAL_GPCR_SIGNALING_UP	SCHAEFFER_PROSTATE_DEVELOPMENT_AND_CANCER_BOX5_UP	SCHAEFFER_PROSTATE_DEVELOPMENT_AND_CANCER_BOX6_UP	LEE_TARGETS_OF_PTCH1_AND_SUFU_UP	CERVERA_SDHB_TARGETS_2	CERVERA_SDHB_TARGETS_1_UP	CERVERA_SDHB_TARGETS_1_DN	SHIPP_DLBCL_CURED_VS_FATAL_UP	KANG_IMMORTALIZED_BY_TERT_DN	CLASPER_LYMPHATIC_VESSELS_DURING_METASTASIS_UP	JI_CARCINOGENESIS_BY_KRAS_AND_STK11_DN	OSADA_ASCL1_TARGETS_UP	YAMASHITA_METHYLATED_IN_PROSTATE_CANCER	HUANG_FOXA2_TARGETS_DN	ACEVEDO_LIVER_CANCER_WITH_H3K27ME3_UP	ZHENG_IL22_SIGNALING_UP	YAGUE_PRETUMOR_DRUG_RESISTANCE_DN	YAUCH_HEDGEHOG_SIGNALING_PARACRINE_UP	WU_SILENCED_BY_METHYLATION_IN_BLADDER_CANCER	HINATA_NFKB_TARGETS_KERATINOCYTE_DN	TAVAZOIE_METASTASIS	VALK_AML_CLUSTER_7	DING_LUNG_CANCER_BY_MUTATION_RATE	MIKKELSEN_IPS_LCP_WITH_H3K4ME3	KIM_BIPOLAR_DISORDER_OLIGODENDROCYTE_DENSITY_CORR_DN	HOELZEL_NF1_TARGETS_UP	KANG_AR_TARGETS_UP	ISSAEVA_MLL2_TARGETS	KATSANOU_ELAVL1_TARGETS_UP	SERVITJA_ISLET_HNF1A_TARGETS_DN	PEDRIOLI_MIR31_TARGETS_UP	LIM_MAMMARY_LUMINAL_PROGENITOR_UP	ATM_DN.V1_DN	ATM_DN.V1_UP	P53_DN.V2_UP	SNF5_DN.V1_DN	JNK_DN.V1_UP	CTIP_DN.V1_DN	PKCA_DN.V1_DN	PTEN_DN.V2_UP	NOTCH_DN.V1_DN	IL2_UP.V1_DN	JAK2_DN.V1_UP
Etoposide & Methotrexate	LIU_SOX4_TARGETS_UP	FRASOR_TAMOXIFEN_RESPONSE_UP	KOBAYASHI_EGFR_SIGNALING_6HR_DN	GAZDA_DIAMOND_BLACKFAN_ANEMIA_ERYTHROID_UP	GAZDA_DIAMOND_BLACKFAN_ANEMIA_MYELOID_UP	GAZDA_DIAMOND_BLACKFAN_ANEMIA_PROGENITOR_DN	TURASHVILI_BREAST_NORMAL_DUCTAL_VS_LOBULAR_UP	HOOI_ST7_TARGETS_UP	PUIFFE_INVASION_INHIBITED_BY_ASCITES_DN	HUTTMANN_B_CLL_POOR_SURVIVAL_DN	GRABARCZYK_BCL11B_TARGETS_UP	NOJIMA_SFRP2_TARGETS_UP	RODRIGUES_DCC_TARGETS_DN	RODRIGUES_NTN1_TARGETS_DN	WANG_CLIM2_TARGETS_UP	GINESTIER_BREAST_CANCER_20Q13_AMPLIFICATION_UP	GARGALOVIC_RESPONSE_TO_OXIDIZED_PHOSPHOLIPIDS_YELLOW_UP	GARGALOVIC_RESPONSE_TO_OXIDIZED_PHOSPHOLIPIDS_MAGENTA_UP	GARGALOVIC_RESPONSE_TO_OXIDIZED_PHOSPHOLIPIDS_GREEN_UP	GARGALOVIC_RESPONSE_TO_OXIDIZED_PHOSPHOLIPIDS_BLACK_UP	TAKEDA_TARGETS_OF_NUP98_HOXA9_FUSION_6HR_DN	BILBAN_B_CLL_LPL_DN	HOEBEKE_LYMPHOID_STEM_CELL_UP	DITTMER_PTHLH_TARGETS_UP	LEE_NEURAL_CREST_STEM_CELL_DN	SCIBETTA_KDM5B_TARGETS_UP	NAGASHIMA_NRG1_SIGNALING_DN	MAYBURD_RESPONSE_TO_L663536_DN	COLDREN_GEFITINIB_RESISTANCE_UP	BERENJENO_ROCK_SIGNALING_NOT_VIA_RHOA_DN	CREIGHTON_AKT1_SIGNALING_VIA_MTOR_UP	VANHARANTA_UTERINE_FIBROID_DN	VANHARANTA_UTERINE_FIBROID_WITH_7Q_DELETION_DN	GAUSSMANN_MLL_AF4_FUSION_TARGETS_C_UP	WANG_ESOPHAGUS_CANCER_VS_NORMAL_DN	SILIGAN_TARGETS_OF_EWS_FLI1_FUSION_UP	STREICHER_LSM1_TARGETS_UP	STREICHER_LSM1_TARGETS_DN	LANG_MYB_FAMILY_TARGETS	NUNODA_RESPONSE_TO_DASATINIB_IMATINIB_DN	HU_ANGIOGENESIS_UP	BEGUM_TARGETS_OF_PAX3_FOXO1_FUSION_DN	RODRIGUES_NTN1_AND_DCC_TARGETS	TURJANSKI_MAPK14_TARGETS	BREUHAHN_GROWTH_FACTOR_SIGNALING_IN_LIVER_CANCER	RASHI_RESPONSE_TO_IONIZING_RADIATION_5	LUI_THYROID_CANCER_PAX8_PPARG_UP	SCHLOSSER_SERUM_RESPONSE_UP	OHASHI_AURKB_TARGETS
Etoposide & Mitomycin C	KOBAYASHI_EGFR_SIGNALING_6HR_DN	HOOI_ST7_TARGETS_UP	GAL_LEUKEMIC_STEM_CELL_UP	RODRIGUES_NTN1_TARGETS_DN	LEE_NEURAL_CREST_STEM_CELL_DN	VANHARANTA_UTERINE_FIBROID_UP	BEGUM_TARGETS_OF_PAX3_FOXO1_FUSION_DN	AMUNDSON_DNA_DAMAGE_RESPONSE_TP53	ROPERO_HDAC2_TARGETS	NIKOLSKY_BREAST_CANCER_19Q13.1_AMPLICON	ZHAN_MULTIPLE_MYELOMA_LB_UP	GAVIN_FOXP3_TARGETS_CLUSTER_P3	LEE_METASTASIS_AND_ALTERNATIVE_SPLICING_UP	OUILLETTE_CLL_13Q14_DELETION_UP	KUMAMOTO_RESPONSE_TO_NUTLIN_3A_UP	BERNARD_PPAPDC1B_TARGETS_DN	JU_AGING_TERC_TARGETS_DN	DASU_IL6_SIGNALING_SCAR_DN	PANGAS_TUMOR_SUPPRESSION_BY_SMAD1_AND_SMAD5_UP	ZHU_SKIL_TARGETS_UP	DURAND_STROMA_MAX_DN	VEGF_A_UP.V1_UP	PTEN_DN.V2_UP	cytoskeletal protein binding
Etoposide & Monastrol	NEWMAN_ERCC6_TARGETS_DN	CHEBOTAEV_GR_TARGETS_DN	ODONNELL_METASTASIS_UP	MURATA_VIRULENCE_OF_H_PILORI	LEE_TARGETS_OF_PTCH1_AND_SUFU_UP	JI_METASTASIS_REPRESSED_BY_STK11	CERVERA_SDHB_TARGETS_1_DN	KANG_IMMORTALIZED_BY_TERT_DN	ACEVEDO_LIVER_CANCER_WITH_H3K27ME3_UP	SMID_BREAST_CANCER_RELAPSE_IN_PLEURA_DN	WU_SILENCED_BY_METHYLATION_IN_BLADDER_CANCER	HINATA_NFKB_TARGETS_KERATINOCYTE_DN	TAVAZOIE_METASTASIS	MIKKELSEN_IPS_LCP_WITH_H3K4ME3	HOELZEL_NF1_TARGETS_UP	KATSANOU_ELAVL1_TARGETS_UP	SERVITJA_ISLET_HNF1A_TARGETS_DN	BRIDEAU_IMPRINTED_GENES	RAPA_EARLY_UP.V1_DN	RAPA_EARLY_UP.V1_UP	ATM_DN.V1_DN	ATM_DN.V1_UP	P53_DN.V2_UP	SNF5_DN.V1_DN	JNK_DN.V1_UP	CTIP_DN.V1_DN	PKCA_DN.V1_DN	JAK2_DN.V1_UP	adult walking behavior	embryonic pattern specification	mammary gland development	response to wounding
Etoposide & Rapamycin	CHEBOTAEV_GR_TARGETS_DN	ODONNELL_METASTASIS_UP	BEGUM_TARGETS_OF_PAX3_FOXO1_FUSION_DN	MAINA_VHL_TARGETS_UP	SCHWAB_TARGETS_OF_BMYB_POLYMORPHIC_VARIANTS_DN	SCHAEFFER_PROSTATE_DEVELOPMENT_AND_CANCER_BOX5_UP	CERVERA_SDHB_TARGETS_2	KANG_IMMORTALIZED_BY_TERT_DN	NIELSEN_LEIOMYOSARCOMA_CNN1_UP	CLASPER_LYMPHATIC_VESSELS_DURING_METASTASIS_UP	OSADA_ASCL1_TARGETS_UP	ACEVEDO_LIVER_CANCER_WITH_H3K27ME3_UP	YAGUE_PRETUMOR_DRUG_RESISTANCE_DN	TAVAZOIE_METASTASIS	MIKKELSEN_IPS_LCP_WITH_H3K4ME3	SENGUPTA_EBNA1_ANTICORRELATED	VERHAAK_GLIOBLASTOMA_PRONEURAL	KATSANOU_ELAVL1_TARGETS_UP	SERVITJA_ISLET_HNF1A_TARGETS_DN	DURAND_STROMA_MAX_DN	RAPA_EARLY_UP.V1_UP	ATM_DN.V1_DN	ATM_DN.V1_UP	SNF5_DN.V1_DN	JNK_DN.V1_UP	CTIP_DN.V1_DN	NOTCH_DN.V1_DN	JAK2_DN.V1_UP	scavenger receptor activity	adult walking behavior
Etoposide & Trichostatin A	NEWMAN_ERCC6_TARGETS_DN	LEE_NEURAL_CREST_STEM_CELL_DN	CHEBOTAEV_GR_TARGETS_DN	ODONNELL_METASTASIS_UP	GAUSSMANN_MLL_AF4_FUSION_TARGETS_A_DN	TANG_SENESCENCE_TP53_TARGETS_UP	MAHADEVAN_IMATINIB_RESISTANCE_UP	BEGUM_TARGETS_OF_PAX3_FOXO1_FUSION_DN	LI_CISPLATIN_RESISTANCE_DN	SHI_SPARC_TARGETS_UP	SILIGAN_BOUND_BY_EWS_FLT1_FUSION	DACOSTA_ERCC3_ALLELE_XPCS_VS_TTD_DN	MURATA_VIRULENCE_OF_H_PILORI	THEODOROU_MAMMARY_TUMORIGENESIS	GALIE_TUMOR_STEMNESS_GENES	SHIN_B_CELL_LYMPHOMA_CLUSTER_7	LEE_TARGETS_OF_PTCH1_AND_SUFU_UP	JI_METASTASIS_REPRESSED_BY_STK11	CERVERA_SDHB_TARGETS_2	CERVERA_SDHB_TARGETS_1_UP	CERVERA_SDHB_TARGETS_1_DN	SHIPP_DLBCL_CURED_VS_FATAL_UP	KANG_IMMORTALIZED_BY_TERT_DN	NIELSEN_MALIGNAT_FIBROUS_HISTIOCYTOMA_UP	GERHOLD_ADIPOGENESIS_DN	CLASPER_LYMPHATIC_VESSELS_DURING_METASTASIS_UP	JI_CARCINOGENESIS_BY_KRAS_AND_STK11_DN	OSADA_ASCL1_TARGETS_DN	YAMASHITA_METHYLATED_IN_PROSTATE_CANCER	HUANG_FOXA2_TARGETS_DN	ACEVEDO_LIVER_CANCER_WITH_H3K27ME3_UP	BERNARD_PPAPDC1B_TARGETS_DN	ZHENG_IL22_SIGNALING_UP	YAGUE_PRETUMOR_DRUG_RESISTANCE_DN	YAUCH_HEDGEHOG_SIGNALING_PARACRINE_UP	TSAI_RESPONSE_TO_RADIATION_THERAPY	WU_SILENCED_BY_METHYLATION_IN_BLADDER_CANCER	TAVAZOIE_METASTASIS	HOSHIDA_LIVER_CANCER_SURVIVAL_UP	NAKAMURA_ADIPOGENESIS_EARLY_DN	KIM_BIPOLAR_DISORDER_OLIGODENDROCYTE_DENSITY_CORR_DN	VERHAAK_GLIOBLASTOMA_PRONEURAL	HOELZEL_NF1_TARGETS_UP	KANG_AR_TARGETS_UP	ISSAEVA_MLL2_TARGETS	KATSANOU_ELAVL1_TARGETS_UP	SERVITJA_ISLET_HNF1A_TARGETS_DN	BRIDEAU_IMPRINTED_GENES	LIM_MAMMARY_LUMINAL_PROGENITOR_UP
Etoposide & Vincristine	NEWMAN_ERCC6_TARGETS_DN	CHEBOTAEV_GR_TARGETS_DN	MAINA_VHL_TARGETS_UP	SCHAEFFER_PROSTATE_DEVELOPMENT_AND_CANCER_BOX2_UP	SCHAEFFER_PROSTATE_DEVELOPMENT_AND_CANCER_BOX6_UP	LEE_TARGETS_OF_PTCH1_AND_SUFU_UP	CLASPER_LYMPHATIC_VESSELS_DURING_METASTASIS_UP	ACEVEDO_LIVER_CANCER_WITH_H3K27ME3_UP	BERNARD_PPAPDC1B_TARGETS_DN	YAGUE_PRETUMOR_DRUG_RESISTANCE_DN	TAVAZOIE_METASTASIS	VALK_AML_CLUSTER_7	MIKKELSEN_IPS_LCP_WITH_H3K4ME3	KIM_BIPOLAR_DISORDER_OLIGODENDROCYTE_DENSITY_CORR_DN	SERVITJA_ISLET_HNF1A_TARGETS_DN	DURAND_STROMA_MAX_DN	ATM_DN.V1_DN	ATM_DN.V1_UP	SNF5_DN.V1_DN	JNK_DN.V1_UP	CTIP_DN.V1_DN	NOTCH_DN.V1_DN	JAK2_DN.V1_UP	mammary gland development	response to wounding	somatic stem cell maintenance
Geldanamycin & H-7	ZHAN_MULTIPLE_MYELOMA_MF_DN	B cell differentiation
Geldanamycin & Methotrexate	GAZDA_DIAMOND_BLACKFAN_ANEMIA_PROGENITOR_DN	TURASHVILI_BREAST_NORMAL_DUCTAL_VS_LOBULAR_UP	PUIFFE_INVASION_INHIBITED_BY_ASCITES_UP	PUIFFE_INVASION_INHIBITED_BY_ASCITES_DN	HUTTMANN_B_CLL_POOR_SURVIVAL_DN	WANG_RESPONSE_TO_ANDROGEN_UP	RODRIGUES_DCC_TARGETS_DN	WANG_CLIM2_TARGETS_UP	GINESTIER_BREAST_CANCER_20Q13_AMPLIFICATION_UP	HOEBEKE_LYMPHOID_STEM_CELL_UP	HUMMEL_BURKITTS_LYMPHOMA_UP	MAYBURD_RESPONSE_TO_L663536_DN	COLDREN_GEFITINIB_RESISTANCE_UP	CHOW_RASSF1_TARGETS_UP	BERENJENO_ROCK_SIGNALING_NOT_VIA_RHOA_DN	VANHARANTA_UTERINE_FIBROID_WITH_7Q_DELETION_UP	GAUSSMANN_MLL_AF4_FUSION_TARGETS_C_UP	LANG_MYB_FAMILY_TARGETS	BREUHAHN_GROWTH_FACTOR_SIGNALING_IN_LIVER_CANCER	MATHEW_FANCONI_ANEMIA_GENES	IWANAGA_E2F1_TARGETS_INDUCED_BY_SERUM	SCHLOSSER_SERUM_RESPONSE_UP	SCHLOSSER_MYC_TARGETS_AND_SERUM_RESPONSE_UP	HONRADO_BREAST_CANCER_BRCA1_VS_BRCA2	XU_HGF_SIGNALING_NOT_VIA_AKT1_48HR_DN	XU_HGF_TARGETS_INDUCED_BY_AKT1_48HR_DN	SNIJDERS_AMPLIFIED_IN_HEAD_AND_NECK_TUMORS	AMUNDSON_GENOTOXIC_SIGNATURE	SIMBULAN_UV_RESPONSE_NORMAL_DN	INAMURA_LUNG_CANCER_SCC_SUBTYPES_UP	OZEN_MIR125B1_TARGETS	LOCKWOOD_AMPLIFIED_IN_LUNG_CANCER	WEI_MIR34A_TARGETS	CAFFAREL_RESPONSE_TO_THC_24HR_5_DN	SCHAEFFER_SOX9_TARGETS_IN_PROSTATE_DEVELOPMENT_UP	COURTOIS_SENESCENCE_TRIGGERS	SHIN_B_CELL_LYMPHOMA_CLUSTER_7	ZHANG_RESPONSE_TO_IKK_INHIBITOR_AND_TNF_DN	TCGA_GLIOBLASTOMA_COPY_NUMBER_UP	DING_LUNG_CANCER_EXPRESSION_BY_COPY_NUMBER	STANELLE_E2F1_TARGETS	SHIPP_DLBCL_CURED_VS_FATAL_DN	IIZUKA_LIVER_CANCER_PROGRESSION_G1_G2_DN	KUROKAWA_LIVER_CANCER_CHEMOTHERAPY_DN	NELSON_RESPONSE_TO_ANDROGEN_UP	ASTON_MAJOR_DEPRESSIVE_DISORDER_UP	MAGRANGEAS_MULTIPLE_MYELOMA_IGLL_VS_IGLK_UP	FLECHNER_PBL_KIDNEY_TRANSPLANT_REJECTED_VS_OK_UP	PARK_HSC_MARKERS
Geldanamycin & Mitomycin C	GAZDA_DIAMOND_BLACKFAN_ANEMIA_PROGENITOR_DN	ZHONG_RESPONSE_TO_AZACITIDINE_AND_TSA_DN	TURASHVILI_BREAST_NORMAL_DUCTAL_VS_LOBULAR_UP	PUIFFE_INVASION_INHIBITED_BY_ASCITES_DN	HUTTMANN_B_CLL_POOR_SURVIVAL_DN	LAIHO_COLORECTAL_CANCER_SERRATED_DN	RODRIGUES_DCC_TARGETS_DN	WANG_CLIM2_TARGETS_UP	GINESTIER_BREAST_CANCER_20Q13_AMPLIFICATION_UP	BOGNI_TREATMENT_RELATED_MYELOID_LEUKEMIA_DN	HOEBEKE_LYMPHOID_STEM_CELL_UP	HUMMEL_BURKITTS_LYMPHOMA_UP	MAYBURD_RESPONSE_TO_L663536_DN	COLDREN_GEFITINIB_RESISTANCE_UP	CHOW_RASSF1_TARGETS_UP	VANHARANTA_UTERINE_FIBROID_WITH_7Q_DELETION_UP	GAUSSMANN_MLL_AF4_FUSION_TARGETS_C_UP	SCHLOSSER_SERUM_RESPONSE_UP	SCHLOSSER_SERUM_RESPONSE_AUGMENTED_BY_MYC	SCHLOSSER_MYC_AND_SERUM_RESPONSE_SYNERGY	SCHLOSSER_MYC_TARGETS_AND_SERUM_RESPONSE_UP	HEIDENBLAD_AMPLICON_12P11_12_DN	AMUNDSON_GENOTOXIC_SIGNATURE	WOOD_EBV_EBNA1_TARGETS_UP	SIMBULAN_UV_RESPONSE_NORMAL_DN	OZEN_MIR125B1_TARGETS	LOCKWOOD_AMPLIFIED_IN_LUNG_CANCER	WEI_MIR34A_TARGETS	TONG_INTERACT_WITH_PTTG1	CAFFAREL_RESPONSE_TO_THC_24HR_5_DN	SHIN_B_CELL_LYMPHOMA_CLUSTER_7	ZHANG_RESPONSE_TO_IKK_INHIBITOR_AND_TNF_DN	TCGA_GLIOBLASTOMA_COPY_NUMBER_UP	DING_LUNG_CANCER_EXPRESSION_BY_COPY_NUMBER	STANELLE_E2F1_TARGETS	SHIPP_DLBCL_CURED_VS_FATAL_DN	KIM_GERMINAL_CENTER_T_HELPER_UP	LIN_APC_TARGETS	MAGRANGEAS_MULTIPLE_MYELOMA_IGLL_VS_IGLK_UP	PARK_HSC_MARKERS	ZHAN_MULTIPLE_MYELOMA_UP	JAIN_NFKB_SIGNALING	GALE_APL_WITH_FLT3_MUTATED_UP	NGUYEN_NOTCH1_TARGETS_DN	NOUZOVA_TRETINOIN_AND_H4_ACETYLATION	FAELT_B_CLL_WITH_VH3_21_UP	SESTO_RESPONSE_TO_UV_C8	MARIADASON_REGULATED_BY_HISTONE_ACETYLATION_DN	BURTON_ADIPOGENESIS_12
Geldanamycin & Monastrol	negative regulation of fat cell differentiation
Geldanamycin & Rapamycin	GRADE_COLON_AND_RECTAL_CANCER_DN	VERHAAK_GLIOBLASTOMA_CLASSICAL
Geldanamycin & Trichostatin A	LIU_SOX4_TARGETS_UP	FRASOR_TAMOXIFEN_RESPONSE_UP	PUIFFE_INVASION_INHIBITED_BY_ASCITES_DN	HUTTMANN_B_CLL_POOR_SURVIVAL_DN	LAIHO_COLORECTAL_CANCER_SERRATED_DN	RODRIGUES_DCC_TARGETS_DN	WANG_CLIM2_TARGETS_UP	GINESTIER_BREAST_CANCER_20Q13_AMPLIFICATION_UP	BOGNI_TREATMENT_RELATED_MYELOID_LEUKEMIA_DN	HOEBEKE_LYMPHOID_STEM_CELL_UP	TONKS_TARGETS_OF_RUNX1_RUNX1T1_FUSION_MONOCYTE_DN	DITTMER_PTHLH_TARGETS_DN	COLDREN_GEFITINIB_RESISTANCE_UP	BERENJENO_ROCK_SIGNALING_NOT_VIA_RHOA_DN	CHOI_ATL_STAGE_PREDICTOR	MYLLYKANGAS_AMPLIFICATION_HOT_SPOT_12	SCHLOSSER_SERUM_RESPONSE_AUGMENTED_BY_MYC	SCHLOSSER_MYC_AND_SERUM_RESPONSE_SYNERGY	SCHLOSSER_MYC_TARGETS_AND_SERUM_RESPONSE_UP	FARMER_BREAST_CANCER_CLUSTER_4	SNIJDERS_AMPLIFIED_IN_HEAD_AND_NECK_TUMORS	WOOD_EBV_EBNA1_TARGETS_UP	KIM_MYCN_AMPLIFICATION_TARGETS_DN	TOMLINS_PROSTATE_CANCER_UP	LOCKWOOD_AMPLIFIED_IN_LUNG_CANCER	WEI_MIR34A_TARGETS	SUNG_METASTASIS_STROMA_UP	SHIN_B_CELL_LYMPHOMA_CLUSTER_7	TCGA_GLIOBLASTOMA_COPY_NUMBER_UP	DING_LUNG_CANCER_EXPRESSION_BY_COPY_NUMBER	SHIPP_DLBCL_CURED_VS_FATAL_DN	IIZUKA_LIVER_CANCER_PROGRESSION_G1_G2_DN	KIM_GERMINAL_CENTER_T_HELPER_UP	KENNY_CTNNB1_TARGETS_DN	KUROKAWA_LIVER_CANCER_CHEMOTHERAPY_DN	BYSTROEM_CORRELATED_WITH_IL5_UP	NELSON_RESPONSE_TO_ANDROGEN_UP	FLECHNER_PBL_KIDNEY_TRANSPLANT_REJECTED_VS_OK_UP	CROMER_METASTASIS_UP	ZHAN_MULTIPLE_MYELOMA_CD1_AND_CD2_DN	ZHAN_MULTIPLE_MYELOMA_UP	JAIN_NFKB_SIGNALING	NGUYEN_NOTCH1_TARGETS_DN	XU_RESPONSE_TO_TRETINOIN_AND_NSC682994_DN	BRUNO_HEMATOPOIESIS	SESTO_RESPONSE_TO_UV_C8	MARIADASON_REGULATED_BY_HISTONE_ACETYLATION_DN	GAJATE_RESPONSE_TO_TRABECTEDIN_DN	LEE_AGING_MUSCLE_DN
Geldanamycin & Vincristine	BREUHAHN_GROWTH_FACTOR_SIGNALING_IN_LIVER_CANCER	BERNARD_PPAPDC1B_TARGETS_DN	GRADE_COLON_AND_RECTAL_CANCER_DN
H-7 & Methotrexate	LEE_NEURAL_CREST_STEM_CELL_DN	GAUSSMANN_MLL_AF4_FUSION_TARGETS_A_DN	GAVIN_FOXP3_TARGETS_CLUSTER_P7	OHM_METHYLATED_IN_ADULT_CANCERS	HOELZEL_NF1_TARGETS_UP	B cell differentiation	spleen development
H-7 & Mitomycin C	NEWMAN_ERCC6_TARGETS_DN	LEE_NEURAL_CREST_STEM_CELL_DN	CHEBOTAEV_GR_TARGETS_DN	ODONNELL_METASTASIS_UP	GAUSSMANN_MLL_AF4_FUSION_TARGETS_B_UP	GAUSSMANN_MLL_AF4_FUSION_TARGETS_G_UP	KORKOLA_YOLK_SAC_TUMOR	KANG_GIST_WITH_PDGFRA_UP	DACOSTA_ERCC3_ALLELE_XPCS_VS_TTD_UP	MARTORIATI_MDM4_TARGETS_NEUROEPITHELIUM_DN	DAWSON_METHYLATED_IN_LYMPHOMA_TCL1	BERTUCCI_INVASIVE_CARCINOMA_DUCTAL_VS_LOBULAR_DN	SCHAEFFER_PROSTATE_DEVELOPMENT_AND_CANCER_BOX6_UP	RICKMAN_HEAD_AND_NECK_CANCER_D	CERVERA_SDHB_TARGETS_2	CERVERA_SDHB_TARGETS_1_UP	SHIPP_DLBCL_CURED_VS_FATAL_UP	STOSSI_RESPONSE_TO_ESTRADIOL	ZHAN_MULTIPLE_MYELOMA_LB_UP	KANG_IMMORTALIZED_BY_TERT_DN	HANSON_HRAS_SIGNALING_VIA_NFKB	TRAYNOR_RETT_SYNDROM_UP	NIELSEN_SCHWANNOMA_UP	HARRIS_BRAIN_CANCER_PROGENITORS	LEIN_CHOROID_PLEXUS_MARKERS	OSADA_ASCL1_TARGETS_UP	YAMASHITA_METHYLATED_IN_PROSTATE_CANCER	HUANG_FOXA2_TARGETS_DN	ACEVEDO_LIVER_CANCER_WITH_H3K27ME3_UP	MCGARVEY_SILENCED_BY_METHYLATION_IN_COLON_CANCER	ZHENG_IL22_SIGNALING_UP	YAGUE_PRETUMOR_DRUG_RESISTANCE_DN	CADWELL_ATG16L1_TARGETS_UP	YAUCH_HEDGEHOG_SIGNALING_PARACRINE_UP	WU_SILENCED_BY_METHYLATION_IN_BLADDER_CANCER	HINATA_NFKB_TARGETS_KERATINOCYTE_DN	TAVAZOIE_METASTASIS	VALK_AML_CLUSTER_7	MEISSNER_BRAIN_HCP_WITH_H3K4ME2_AND_H3K27ME3	MIKKELSEN_MEF_LCP_WITH_H3K27ME3	KORKOLA_EMBRYONIC_CARCINOMA_VS_SEMINOMA_DN	NAKAYAMA_SOFT_TISSUE_TUMORS_PCA1_DN	MIKKELSEN_NPC_ICP_WITH_H3K27ME3	MIKKELSEN_IPS_LCP_WITH_H3K4ME3	KIM_BIPOLAR_DISORDER_OLIGODENDROCYTE_DENSITY_CORR_DN	HOELZEL_NF1_TARGETS_UP	HOELZEL_NF1_TARGETS_DN	ISSAEVA_MLL2_TARGETS	WANG_NFKB_TARGETS
H-7 & Monastrol	NEWMAN_ERCC6_TARGETS_DN	CHEBOTAEV_GR_TARGETS_DN	ODONNELL_METASTASIS_UP	MARTORIATI_MDM4_TARGETS_NEUROEPITHELIUM_DN	BERTUCCI_INVASIVE_CARCINOMA_DUCTAL_VS_LOBULAR_DN	RICKMAN_HEAD_AND_NECK_CANCER_D	LEE_TARGETS_OF_PTCH1_AND_SUFU_UP	CERVERA_SDHB_TARGETS_1_DN	KANG_IMMORTALIZED_BY_TERT_DN	ACEVEDO_LIVER_CANCER_WITH_H3K27ME3_UP	SMID_BREAST_CANCER_RELAPSE_IN_LIVER_DN	MCGARVEY_SILENCED_BY_METHYLATION_IN_COLON_CANCER	WU_SILENCED_BY_METHYLATION_IN_BLADDER_CANCER	HINATA_NFKB_TARGETS_KERATINOCYTE_DN	TAVAZOIE_METASTASIS	MIKKELSEN_MEF_LCP_WITH_H3K27ME3	NAKAYAMA_SOFT_TISSUE_TUMORS_PCA1_DN	MIKKELSEN_IPS_LCP_WITH_H3K4ME3	HOELZEL_NF1_TARGETS_UP	STEGER_ADIPOGENESIS_DN	KATSANOU_ELAVL1_TARGETS_UP	SERVITJA_ISLET_HNF1A_TARGETS_DN	ATM_DN.V1_DN	ATM_DN.V1_UP	P53_DN.V2_UP	RELA_DN.V1_DN	SNF5_DN.V1_DN	JNK_DN.V1_UP	BRCA1_DN.V1_DN	BRCA1_DN.V1_UP	CTIP_DN.V1_DN	CTIP_DN.V1_UP	PKCA_DN.V1_DN	PTEN_DN.V1_DN	JAK2_DN.V1_UP	eukaryotic cell surface binding	adult walking behavior	negative regulation of angiogenesis	response to wounding	smooth muscle contraction
H-7 & Rapamycin	CHEBOTAEV_GR_TARGETS_DN	ODONNELL_METASTASIS_UP	BERTUCCI_INVASIVE_CARCINOMA_DUCTAL_VS_LOBULAR_DN	SCHAEFFER_PROSTATE_DEVELOPMENT_AND_CANCER_BOX5_UP	RICKMAN_HEAD_AND_NECK_CANCER_D	CERVERA_SDHB_TARGETS_2	KANG_IMMORTALIZED_BY_TERT_DN	TRAYNOR_RETT_SYNDROM_UP	CLASPER_LYMPHATIC_VESSELS_DURING_METASTASIS_UP	LEIN_CHOROID_PLEXUS_MARKERS	OSADA_ASCL1_TARGETS_UP	ACEVEDO_LIVER_CANCER_WITH_H3K27ME3_UP	MCGARVEY_SILENCED_BY_METHYLATION_IN_COLON_CANCER	YAGUE_PRETUMOR_DRUG_RESISTANCE_DN	TAVAZOIE_METASTASIS	MIKKELSEN_MEF_LCP_WITH_H3K27ME3	NAKAYAMA_SOFT_TISSUE_TUMORS_PCA1_DN	MIKKELSEN_NPC_ICP_WITH_H3K27ME3	MIKKELSEN_IPS_LCP_WITH_H3K4ME3	HOELZEL_NF1_TARGETS_DN	KATSANOU_ELAVL1_TARGETS_UP	SERVITJA_ISLET_HNF1A_TARGETS_DN	FOSTER_KDM1A_TARGETS_UP	ATM_DN.V1_DN	ATM_DN.V1_UP	SNF5_DN.V1_DN	JNK_DN.V1_UP	BRCA1_DN.V1_UP	CTIP_DN.V1_DN	PKCA_DN.V1_UP	PTEN_DN.V1_UP	NOTCH_DN.V1_DN	KRAS.DF.V1_DN	JAK2_DN.V1_UP	scavenger receptor activity	adult walking behavior	glial cell differentiation	regulation of neurotransmitter secretion
H-7 & Trichostatin A	NEWMAN_ERCC6_TARGETS_DN	LEE_NEURAL_CREST_STEM_CELL_DN	CHEBOTAEV_GR_TARGETS_DN	ODONNELL_METASTASIS_UP	GAUSSMANN_MLL_AF4_FUSION_TARGETS_B_UP	GAUSSMANN_MLL_AF4_FUSION_TARGETS_G_UP	SILIGAN_BOUND_BY_EWS_FLT1_FUSION	KORKOLA_YOLK_SAC_TUMOR	KANG_GIST_WITH_PDGFRA_UP	MARTORIATI_MDM4_TARGETS_NEUROEPITHELIUM_DN	THEODOROU_MAMMARY_TUMORIGENESIS	BERTUCCI_INVASIVE_CARCINOMA_DUCTAL_VS_LOBULAR_DN	RICKMAN_HEAD_AND_NECK_CANCER_D	LEE_TARGETS_OF_PTCH1_AND_SUFU_UP	CERVERA_SDHB_TARGETS_2	CERVERA_SDHB_TARGETS_1_UP	CERVERA_SDHB_TARGETS_1_DN	SHIPP_DLBCL_CURED_VS_FATAL_UP	STOSSI_RESPONSE_TO_ESTRADIOL	ZHAN_MULTIPLE_MYELOMA_LB_UP	KANG_IMMORTALIZED_BY_TERT_DN	HANSON_HRAS_SIGNALING_VIA_NFKB	TRAYNOR_RETT_SYNDROM_UP	NIELSEN_SCHWANNOMA_UP	CLASPER_LYMPHATIC_VESSELS_DURING_METASTASIS_UP	HARRIS_BRAIN_CANCER_PROGENITORS	LEIN_CHOROID_PLEXUS_MARKERS	JI_CARCINOGENESIS_BY_KRAS_AND_STK11_DN	YAMASHITA_METHYLATED_IN_PROSTATE_CANCER	HUANG_FOXA2_TARGETS_DN	ACEVEDO_LIVER_CANCER_WITH_H3K27ME3_UP	MCGARVEY_SILENCED_BY_METHYLATION_IN_COLON_CANCER	ZHENG_IL22_SIGNALING_UP	YAGUE_PRETUMOR_DRUG_RESISTANCE_DN	CADWELL_ATG16L1_TARGETS_UP	YAUCH_HEDGEHOG_SIGNALING_PARACRINE_UP	WU_SILENCED_BY_METHYLATION_IN_BLADDER_CANCER	TAVAZOIE_METASTASIS	MIKKELSEN_MEF_LCP_WITH_H3K27ME3	KORKOLA_EMBRYONIC_CARCINOMA_VS_SEMINOMA_DN	NAKAYAMA_SOFT_TISSUE_TUMORS_PCA1_DN	BROWNE_HCMV_INFECTION_1HR_UP	KIM_BIPOLAR_DISORDER_OLIGODENDROCYTE_DENSITY_CORR_DN	HOELZEL_NF1_TARGETS_UP	HOELZEL_NF1_TARGETS_DN	KANG_AR_TARGETS_UP	STEGER_ADIPOGENESIS_DN	ISSAEVA_MLL2_TARGETS	KATSANOU_ELAVL1_TARGETS_UP
H-7 & Vincristine	NEWMAN_ERCC6_TARGETS_DN	CHEBOTAEV_GR_TARGETS_DN	MARTORIATI_MDM4_TARGETS_NEUROEPITHELIUM_DN	SHETH_LIVER_CANCER_VS_TXNIP_LOSS_PAM5	BERTUCCI_INVASIVE_CARCINOMA_DUCTAL_VS_LOBULAR_DN	SCHAEFFER_PROSTATE_DEVELOPMENT_AND_CANCER_BOX6_UP	LEE_TARGETS_OF_PTCH1_AND_SUFU_UP	TRAYNOR_RETT_SYNDROM_UP	CLASPER_LYMPHATIC_VESSELS_DURING_METASTASIS_UP	ACEVEDO_LIVER_CANCER_WITH_H3K27ME3_UP	YAGUE_PRETUMOR_DRUG_RESISTANCE_DN	TAVAZOIE_METASTASIS	VALK_AML_CLUSTER_7	NAKAYAMA_SOFT_TISSUE_TUMORS_PCA1_DN	MIKKELSEN_IPS_LCP_WITH_H3K4ME3	BROWNE_HCMV_INFECTION_1HR_UP	KIM_BIPOLAR_DISORDER_OLIGODENDROCYTE_DENSITY_CORR_DN	HOELZEL_NF1_TARGETS_DN	WANG_NFKB_TARGETS	SERVITJA_ISLET_HNF1A_TARGETS_DN	FOSTER_KDM1A_TARGETS_UP	ATM_DN.V1_DN	ATM_DN.V1_UP	SNF5_DN.V1_DN	JNK_DN.V1_DN	JNK_DN.V1_UP	BRCA1_DN.V1_UP	CTIP_DN.V1_DN	NOTCH_DN.V1_DN	CAHOY_ASTROCYTIC	KRAS.DF.V1_DN	JAK2_DN.V1_UP	behavior	glial cell differentiation	negative regulation of angiogenesis	response to wounding
Methotrexate & Mitomycin C	KOBAYASHI_EGFR_SIGNALING_6HR_DN	HOOI_ST7_TARGETS_UP	RODRIGUES_NTN1_TARGETS_DN	LEE_NEURAL_CREST_STEM_CELL_DN	BEGUM_TARGETS_OF_PAX3_FOXO1_FUSION_DN	AMUNDSON_DNA_DAMAGE_RESPONSE_TP53	RANKIN_ANGIOGENIC_TARGETS_OF_VHL_HIF2A_DN	NIKOLSKY_BREAST_CANCER_19Q13.1_AMPLICON	ZHAN_MULTIPLE_MYELOMA_LB_UP	HALMOS_CEBPA_TARGETS_DN	DORSEY_GAB2_TARGETS	SIMBULAN_PARP1_TARGETS_UP	GAVIN_FOXP3_TARGETS_CLUSTER_P3	OUILLETTE_CLL_13Q14_DELETION_UP	KUMAMOTO_RESPONSE_TO_NUTLIN_3A_UP	BERNARD_PPAPDC1B_TARGETS_DN	VALK_AML_CLUSTER_1	OHM_METHYLATED_IN_ADULT_CANCERS	NAKAMURA_ADIPOGENESIS_EARLY_DN	DASU_IL6_SIGNALING_SCAR_DN	KIM_ALL_DISORDERS_OLIGODENDROCYTE_NUMBER_CORR_DN	HOELZEL_NF1_TARGETS_UP	ZHU_SKIL_TARGETS_UP	DURAND_STROMA_MAX_DN	focal adhesion assembly	negative regulation of smoothened signaling pathway	response to growth factor stimulus	somatic stem cell maintenance	cytoskeletal protein binding
Methotrexate & Monastrol	JAEGER_METASTASIS_UP	GAVIN_FOXP3_TARGETS_CLUSTER_P3	HOELZEL_NF1_TARGETS_UP	mammary gland development	negative regulation of fat cell differentiation
Methotrexate & Rapamycin	BEGUM_TARGETS_OF_PAX3_FOXO1_FUSION_DN	VERHAAK_GLIOBLASTOMA_PRONEURAL	VERHAAK_GLIOBLASTOMA_CLASSICAL	DUAN_PRDM5_TARGETS	DURAND_STROMA_MAX_DN
Methotrexate & Trichostatin A	HUTTMANN_B_CLL_POOR_SURVIVAL_DN	TAKEDA_TARGETS_OF_NUP98_HOXA9_FUSION_6HR_DN	LEE_NEURAL_CREST_STEM_CELL_DN	GAUSSMANN_MLL_AF4_FUSION_TARGETS_A_DN	BEGUM_TARGETS_OF_PAX3_FOXO1_FUSION_DN	HERNANDEZ_ABERRANT_MITOSIS_BY_DOCETACEL_2NM_UP	SHI_SPARC_TARGETS_UP	LIEN_BREAST_CARCINOMA_METAPLASTIC	SAKAI_CHRONIC_HEPATITIS_VS_LIVER_CANCER_DN	SHIN_B_CELL_LYMPHOMA_CLUSTER_7	ZHAN_MULTIPLE_MYELOMA_LB_UP	GERHOLD_ADIPOGENESIS_DN	IVANOVA_HEMATOPOIESIS_STEM_CELL_SHORT_TERM	GAVIN_FOXP3_TARGETS_CLUSTER_P7	FOSTER_TOLERANT_MACROPHAGE_UP	BERNARD_PPAPDC1B_TARGETS_DN	BREDEMEYER_RAG_SIGNALING_VIA_ATM_NOT_VIA_NFKB_UP	HOSHIDA_LIVER_CANCER_SURVIVAL_UP	NAKAMURA_ADIPOGENESIS_EARLY_DN	VERHAAK_GLIOBLASTOMA_PRONEURAL	VERHAAK_GLIOBLASTOMA_CLASSICAL	HOELZEL_NF1_TARGETS_UP	PLASARI_TGFB1_SIGNALING_VIA_NFIC_1HR_DN	DURAND_STROMA_MAX_DN	artery morphogenesis	cytokine production	mammary gland development	negative regulation of fat cell differentiation	positive regulation of anti-apoptosis
Methotrexate & Vincristine	BREUHAHN_GROWTH_FACTOR_SIGNALING_IN_LIVER_CANCER	DAIRKEE_TERT_TARGETS_DN	DORSEY_GAB2_TARGETS	BERNARD_PPAPDC1B_TARGETS_DN	LIU_TOPBP1_TARGETS	DURAND_STROMA_MAX_DN	mammary gland development	somatic stem cell maintenance
Mitomycin C & Monastrol	PARENT_MTOR_SIGNALING_DN	NEWMAN_ERCC6_TARGETS_DN	CHEBOTAEV_GR_TARGETS_DN	ODONNELL_METASTASIS_UP	MARTORIATI_MDM4_TARGETS_NEUROEPITHELIUM_DN	MURATA_VIRULENCE_OF_H_PILORI	BERTUCCI_INVASIVE_CARCINOMA_DUCTAL_VS_LOBULAR_DN	RICKMAN_HEAD_AND_NECK_CANCER_D	JI_METASTASIS_REPRESSED_BY_STK11	KANG_IMMORTALIZED_BY_TERT_DN	LIANG_SILENCED_BY_METHYLATION_UP	MCDOWELL_ACUTE_LUNG_INJURY_DN	GAVIN_FOXP3_TARGETS_CLUSTER_P3	ACEVEDO_LIVER_CANCER_WITH_H3K27ME3_UP	MCGARVEY_SILENCED_BY_METHYLATION_IN_COLON_CANCER	WU_SILENCED_BY_METHYLATION_IN_BLADDER_CANCER	HINATA_NFKB_TARGETS_KERATINOCYTE_DN	TAVAZOIE_METASTASIS	MIKKELSEN_MEF_LCP_WITH_H3K27ME3	NAKAYAMA_SOFT_TISSUE_TUMORS_PCA1_DN	MIKKELSEN_IPS_LCP_WITH_H3K4ME3	HOELZEL_NF1_TARGETS_UP	KATSANOU_ELAVL1_TARGETS_UP	SERVITJA_ISLET_HNF1A_TARGETS_DN	ATM_DN.V1_DN	ATM_DN.V1_UP	P53_DN.V2_UP	RELA_DN.V1_DN	SNF5_DN.V1_DN	JNK_DN.V1_UP	BRCA1_DN.V1_DN	BRCA1_DN.V1_UP	CTIP_DN.V1_DN	CTIP_DN.V1_UP	PTEN_DN.V1_DN	JAK2_DN.V1_UP	negative regulation of angiogenesis	response to wounding	smooth muscle contraction
Mitomycin C & Rapamycin	CHEBOTAEV_GR_TARGETS_DN	ODONNELL_METASTASIS_UP	BEGUM_TARGETS_OF_PAX3_FOXO1_FUSION_DN	MAINA_VHL_TARGETS_UP	BERTUCCI_INVASIVE_CARCINOMA_DUCTAL_VS_LOBULAR_DN	RICKMAN_HEAD_AND_NECK_CANCER_D	CERVERA_SDHB_TARGETS_2	KANG_IMMORTALIZED_BY_TERT_DN	TRAYNOR_RETT_SYNDROM_UP	NIELSEN_LEIOMYOSARCOMA_CNN1_UP	MCDOWELL_ACUTE_LUNG_INJURY_DN	LEIN_CHOROID_PLEXUS_MARKERS	OSADA_ASCL1_TARGETS_UP	ACEVEDO_LIVER_CANCER_WITH_H3K27ME3_UP	MCGARVEY_SILENCED_BY_METHYLATION_IN_COLON_CANCER	YAGUE_PRETUMOR_DRUG_RESISTANCE_DN	TAVAZOIE_METASTASIS	MIKKELSEN_MEF_LCP_WITH_H3K27ME3	NAKAYAMA_SOFT_TISSUE_TUMORS_PCA1_DN	MIKKELSEN_NPC_ICP_WITH_H3K27ME3	MIKKELSEN_IPS_LCP_WITH_H3K4ME3	HOELZEL_NF1_TARGETS_DN	KATSANOU_ELAVL1_TARGETS_UP	SERVITJA_ISLET_HNF1A_TARGETS_DN	FOSTER_KDM1A_TARGETS_UP	DURAND_STROMA_MAX_DN	ATM_DN.V1_DN	ATM_DN.V1_UP	SNF5_DN.V1_DN	JNK_DN.V1_UP	BRCA1_DN.V1_UP	CTIP_DN.V1_DN	PKCA_DN.V1_UP	PTEN_DN.V1_UP	NOTCH_DN.V1_DN	KRAS.DF.V1_DN	JAK2_DN.V1_UP	scavenger receptor activity	glial cell differentiation
Mitomycin C & Trichostatin A	CORRE_MULTIPLE_MYELOMA_UP	NEWMAN_ERCC6_TARGETS_DN	LEE_NEURAL_CREST_STEM_CELL_DN	CHEBOTAEV_GR_TARGETS_DN	ODONNELL_METASTASIS_UP	GAUSSMANN_MLL_AF4_FUSION_TARGETS_B_UP	GAUSSMANN_MLL_AF4_FUSION_TARGETS_G_UP	MAHADEVAN_IMATINIB_RESISTANCE_UP	BEGUM_TARGETS_OF_PAX3_FOXO1_FUSION_DN	LI_CISPLATIN_RESISTANCE_DN	KORKOLA_YOLK_SAC_TUMOR	KANG_GIST_WITH_PDGFRA_UP	MARTORIATI_MDM4_TARGETS_NEUROEPITHELIUM_DN	MURATA_VIRULENCE_OF_H_PILORI	FURUKAWA_DUSP6_TARGETS_PCI35_UP	BERTUCCI_INVASIVE_CARCINOMA_DUCTAL_VS_LOBULAR_DN	RICKMAN_HEAD_AND_NECK_CANCER_D	COLIN_PILOCYTIC_ASTROCYTOMA_VS_GLIOBLASTOMA_UP	JI_METASTASIS_REPRESSED_BY_STK11	CERVERA_SDHB_TARGETS_2	CERVERA_SDHB_TARGETS_1_UP	SHIPP_DLBCL_CURED_VS_FATAL_UP	STOSSI_RESPONSE_TO_ESTRADIOL	ZHAN_MULTIPLE_MYELOMA_LB_UP	KANG_IMMORTALIZED_BY_TERT_DN	HANSON_HRAS_SIGNALING_VIA_NFKB	TRAYNOR_RETT_SYNDROM_UP	LINDVALL_IMMORTALIZED_BY_TERT_DN	LIANG_SILENCED_BY_METHYLATION_UP	NIELSEN_SCHWANNOMA_UP	MCDOWELL_ACUTE_LUNG_INJURY_DN	HARRIS_BRAIN_CANCER_PROGENITORS	LEIN_CHOROID_PLEXUS_MARKERS	OSADA_ASCL1_TARGETS_DN	YAMASHITA_METHYLATED_IN_PROSTATE_CANCER	HUANG_FOXA2_TARGETS_DN	ACEVEDO_LIVER_CANCER_WITH_H3K27ME3_UP	MCGARVEY_SILENCED_BY_METHYLATION_IN_COLON_CANCER	BERNARD_PPAPDC1B_TARGETS_DN	ZHENG_IL22_SIGNALING_UP	YAGUE_PRETUMOR_DRUG_RESISTANCE_DN	CADWELL_ATG16L1_TARGETS_UP	YAUCH_HEDGEHOG_SIGNALING_PARACRINE_UP	WU_SILENCED_BY_METHYLATION_IN_BLADDER_CANCER	JU_AGING_TERC_TARGETS_DN	TAVAZOIE_METASTASIS	MIKKELSEN_MEF_LCP_WITH_H3K27ME3	KORKOLA_EMBRYONIC_CARCINOMA_VS_SEMINOMA_DN	NAKAYAMA_SOFT_TISSUE_TUMORS_PCA1_DN
Mitomycin C & Vincristine	PARENT_MTOR_SIGNALING_DN	NEWMAN_ERCC6_TARGETS_DN	CHEBOTAEV_GR_TARGETS_DN	MARTORIATI_MDM4_TARGETS_NEUROEPITHELIUM_DN	MAINA_VHL_TARGETS_UP	BERTUCCI_INVASIVE_CARCINOMA_DUCTAL_VS_LOBULAR_DN	SCHAEFFER_PROSTATE_DEVELOPMENT_AND_CANCER_BOX6_UP	DORSEY_GAB2_TARGETS	TRAYNOR_RETT_SYNDROM_UP	ACEVEDO_LIVER_CANCER_WITH_H3K27ME3_UP	BERNARD_PPAPDC1B_TARGETS_DN	ZHENG_IL22_SIGNALING_DN	YAGUE_PRETUMOR_DRUG_RESISTANCE_DN	TAVAZOIE_METASTASIS	VALK_AML_CLUSTER_7	NAKAYAMA_SOFT_TISSUE_TUMORS_PCA1_DN	MIKKELSEN_IPS_LCP_WITH_H3K4ME3	KIM_BIPOLAR_DISORDER_OLIGODENDROCYTE_DENSITY_CORR_DN	HOELZEL_NF1_TARGETS_DN	WANG_NFKB_TARGETS	SERVITJA_ISLET_HNF1A_TARGETS_DN	FOSTER_KDM1A_TARGETS_UP	DURAND_STROMA_MAX_DN	ATM_DN.V1_DN	ATM_DN.V1_UP	SNF5_DN.V1_DN	JNK_DN.V1_DN	JNK_DN.V1_UP	BRCA1_DN.V1_UP	CTIP_DN.V1_DN	NOTCH_DN.V1_DN	CAHOY_ASTROCYTIC	KRAS.DF.V1_DN	JAK2_DN.V1_UP	behavior	glial cell differentiation	negative regulation of angiogenesis	response to wounding	somatic stem cell maintenance
Monastrol & Rapamycin	CHEBOTAEV_GR_TARGETS_DN	ODONNELL_METASTASIS_UP	BERTUCCI_INVASIVE_CARCINOMA_DUCTAL_VS_LOBULAR_DN	RICKMAN_HEAD_AND_NECK_CANCER_D	KANG_IMMORTALIZED_BY_TERT_DN	MCDOWELL_ACUTE_LUNG_INJURY_DN	ACEVEDO_LIVER_CANCER_WITH_H3K27ME3_UP	MCGARVEY_SILENCED_BY_METHYLATION_IN_COLON_CANCER	TAVAZOIE_METASTASIS	MIKKELSEN_MEF_LCP_WITH_H3K27ME3	NAKAYAMA_SOFT_TISSUE_TUMORS_PCA1_DN	MIKKELSEN_IPS_LCP_WITH_H3K4ME3	KATSANOU_ELAVL1_TARGETS_UP	SERVITJA_ISLET_HNF1A_TARGETS_DN	RAPA_EARLY_UP.V1_UP	ATM_DN.V1_DN	ATM_DN.V1_UP	SNF5_DN.V1_DN	JNK_DN.V1_UP	BRCA1_DN.V1_UP	CTIP_DN.V1_DN	JAK2_DN.V1_UP	adult walking behavior
Monastrol & Trichostatin A	NEWMAN_ERCC6_TARGETS_DN	CHEBOTAEV_GR_TARGETS_DN	ODONNELL_METASTASIS_UP	MARTORIATI_MDM4_TARGETS_NEUROEPITHELIUM_DN	MURATA_VIRULENCE_OF_H_PILORI	BERTUCCI_INVASIVE_CARCINOMA_DUCTAL_VS_LOBULAR_DN	RICKMAN_HEAD_AND_NECK_CANCER_D	LEE_TARGETS_OF_PTCH1_AND_SUFU_UP	NIKOLSKY_BREAST_CANCER_1Q32_AMPLICON	JI_METASTASIS_REPRESSED_BY_STK11	CERVERA_SDHB_TARGETS_1_DN	KANG_IMMORTALIZED_BY_TERT_DN	MCCLUNG_DELTA_FOSB_TARGETS_8WK	CHEN_ETV5_TARGETS_SERTOLI	LIANG_SILENCED_BY_METHYLATION_UP	MCDOWELL_ACUTE_LUNG_INJURY_DN	ACEVEDO_LIVER_CANCER_WITH_H3K27ME3_UP	MCGARVEY_SILENCED_BY_METHYLATION_IN_COLON_CANCER	WU_SILENCED_BY_METHYLATION_IN_BLADDER_CANCER	WUNDER_INFLAMMATORY_RESPONSE_AND_CHOLESTEROL_DN	TAVAZOIE_METASTASIS	MIKKELSEN_MEF_LCP_WITH_H3K27ME3	NAKAYAMA_SOFT_TISSUE_TUMORS_PCA1_DN	HOELZEL_NF1_TARGETS_UP	STEGER_ADIPOGENESIS_DN	KATSANOU_ELAVL1_TARGETS_UP	SERVITJA_ISLET_HNF1A_TARGETS_DN	BRIDEAU_IMPRINTED_GENES	RAPA_EARLY_UP.V1_UP	ATM_DN.V1_DN	ATM_DN.V1_UP	P53_DN.V2_UP	RELA_DN.V1_DN	SNF5_DN.V1_DN	JNK_DN.V1_UP	BRCA1_DN.V1_DN	BRCA1_DN.V1_UP	CTIP_DN.V1_DN	PKCA_DN.V1_DN	PTEN_DN.V1_DN	JAK2_DN.V1_UP	adult walking behavior	mammary gland development	negative regulation of fat cell differentiation	response to wounding
Monastrol & Vincristine	PARENT_MTOR_SIGNALING_DN	NEWMAN_ERCC6_TARGETS_DN	CHEBOTAEV_GR_TARGETS_DN	MARTORIATI_MDM4_TARGETS_NEUROEPITHELIUM_DN	BERTUCCI_INVASIVE_CARCINOMA_DUCTAL_VS_LOBULAR_DN	LEE_TARGETS_OF_PTCH1_AND_SUFU_UP	ACEVEDO_LIVER_CANCER_WITH_H3K27ME3_UP	TAVAZOIE_METASTASIS	NAKAYAMA_SOFT_TISSUE_TUMORS_PCA1_DN	MIKKELSEN_IPS_LCP_WITH_H3K4ME3	SERVITJA_ISLET_HNF1A_TARGETS_DN	ATM_DN.V1_DN	ATM_DN.V1_UP	SNF5_DN.V1_DN	JNK_DN.V1_UP	BRCA1_DN.V1_UP	CTIP_DN.V1_DN	JAK2_DN.V1_UP	mammary gland development	negative regulation of angiogenesis	response to wounding
Rapamycin & Trichostatin A	CHEBOTAEV_GR_TARGETS_DN	ODONNELL_METASTASIS_UP	BEGUM_TARGETS_OF_PAX3_FOXO1_FUSION_DN	BERTUCCI_INVASIVE_CARCINOMA_DUCTAL_VS_LOBULAR_DN	RICKMAN_HEAD_AND_NECK_CANCER_D	CERVERA_SDHB_TARGETS_2	KANG_IMMORTALIZED_BY_TERT_DN	TRAYNOR_RETT_SYNDROM_UP	MCDOWELL_ACUTE_LUNG_INJURY_DN	CLASPER_LYMPHATIC_VESSELS_DURING_METASTASIS_UP	LEIN_CHOROID_PLEXUS_MARKERS	HANN_RESISTANCE_TO_BCL2_INHIBITOR_UP	ACEVEDO_LIVER_CANCER_WITH_H3K27ME3_UP	MCGARVEY_SILENCED_BY_METHYLATION_IN_COLON_CANCER	YAGUE_PRETUMOR_DRUG_RESISTANCE_DN	TAVAZOIE_METASTASIS	MIKKELSEN_MEF_LCP_WITH_H3K27ME3	NAKAYAMA_SOFT_TISSUE_TUMORS_PCA1_DN	NIELSEN_SYNOVIAL_SARCOMA_UP	VERHAAK_GLIOBLASTOMA_PRONEURAL	VERHAAK_GLIOBLASTOMA_CLASSICAL	HOELZEL_NF1_TARGETS_DN	KATSANOU_ELAVL1_TARGETS_UP	SERVITJA_ISLET_HNF1A_TARGETS_DN	FOSTER_KDM1A_TARGETS_UP	DURAND_STROMA_MAX_DN	RAPA_EARLY_UP.V1_UP	ATM_DN.V1_DN	ATM_DN.V1_UP	SNF5_DN.V1_DN	JNK_DN.V1_UP	BRCA1_DN.V1_UP	CTIP_DN.V1_DN	PTEN_DN.V1_UP	NOTCH_DN.V1_DN	JAK2_DN.V1_UP	scavenger receptor activity	adult walking behavior	glial cell differentiation
Rapamycin & Vincristine	CHEBOTAEV_GR_TARGETS_DN	MAINA_VHL_TARGETS_UP	BERTUCCI_INVASIVE_CARCINOMA_DUCTAL_VS_LOBULAR_DN	TRAYNOR_RETT_SYNDROM_UP	CLASPER_LYMPHATIC_VESSELS_DURING_METASTASIS_UP	ACEVEDO_LIVER_CANCER_WITH_H3K27ME3_UP	GRADE_COLON_AND_RECTAL_CANCER_DN	YAGUE_PRETUMOR_DRUG_RESISTANCE_DN	TAVAZOIE_METASTASIS	ROME_INSULIN_TARGETS_IN_MUSCLE_DN	NAKAYAMA_SOFT_TISSUE_TUMORS_PCA1_DN	MIKKELSEN_IPS_LCP_WITH_H3K4ME3	HOELZEL_NF1_TARGETS_DN	SERVITJA_ISLET_HNF1A_TARGETS_DN	FOSTER_KDM1A_TARGETS_UP	DURAND_STROMA_MAX_DN	ATM_DN.V1_DN	ATM_DN.V1_UP	SNF5_DN.V1_DN	JNK_DN.V1_UP	BRCA1_DN.V1_UP	CTIP_DN.V1_DN	NOTCH_DN.V1_DN	KRAS.DF.V1_DN	JAK2_DN.V1_UP	glial cell differentiation
Trichostatin A & Vincristine	NEWMAN_ERCC6_TARGETS_DN	CHEBOTAEV_GR_TARGETS_DN	MARTORIATI_MDM4_TARGETS_NEUROEPITHELIUM_DN	BERTUCCI_INVASIVE_CARCINOMA_DUCTAL_VS_LOBULAR_DN	LEE_TARGETS_OF_PTCH1_AND_SUFU_UP	TRAYNOR_RETT_SYNDROM_UP	CLASPER_LYMPHATIC_VESSELS_DURING_METASTASIS_UP	ACEVEDO_LIVER_CANCER_WITH_H3K27ME3_UP	BERNARD_PPAPDC1B_TARGETS_DN	YAGUE_PRETUMOR_DRUG_RESISTANCE_DN	TAVAZOIE_METASTASIS	NAKAYAMA_SOFT_TISSUE_TUMORS_PCA1_DN	BROWNE_HCMV_INFECTION_1HR_UP	KIM_BIPOLAR_DISORDER_OLIGODENDROCYTE_DENSITY_CORR_DN	HOELZEL_NF1_TARGETS_DN	SERVITJA_ISLET_HNF1A_TARGETS_DN	FOSTER_KDM1A_TARGETS_UP	DURAND_STROMA_MAX_DN	ATM_DN.V1_DN	ATM_DN.V1_UP	SNF5_DN.V1_DN	JNK_DN.V1_DN	JNK_DN.V1_UP	BRCA1_DN.V1_UP	CTIP_DN.V1_DN	NOTCH_DN.V1_DN	CAHOY_ASTROCYTIC	JAK2_DN.V1_UP	behavior	glial cell differentiation	mammary gland development	response to wounding
[truncated: 239 more columns]
