# Supplementary material for: A simple gene set-based method accurately predicts the synergy of drug pairs
Source: BMC Syst Biol. 2016 Aug 26;10(Suppl 3):66. doi: 10.1186/s12918-016-0310-3 (PMC5009556; doi:10.1186/s12918-016-0310-3)
Supplement: Additional file 2: Table S2. — Prediction of all 1,038,710 drug combinations in the CMap dataset. (XLSX 28927 kb) [file 12918_2016_310_MOESM2_ESM.xlsx]

## Sheet: Table S2
Drug combination	Prediction score	Prediction ranking
Prestwick-682 & MG-262	0.66667	1
cefazolin & nocodazole	0.66667	2
anisomycin & prednisolone	0.625	3
lisinopril & suramin sodium	0.6	4
iopanoic acid & butacaine	0.5625	5
alpha-ergocryptine & clofazimine	0.52941	6
alpha-ergocryptine & diloxanide	0.52353	7
LM-1685 & mepyramine	0.512	8
genistein & etoposide	0.50383	9
acetohexamide & benzthiazide	0.5	10
anisomycin & H-7	0.5	11
anisomycin & cyproterone	0.5	12
benzylpenicillin & Prestwick-967	0.5	13
cefaclor & dihydroergocristine	0.5	14
ceforanide & alprenolol	0.5	15
ceforanide & cyproterone	0.5	16
cefsulodin & MG-262	0.5	17
cephaeline & indometacin	0.5	18
dapsone & trichostatin A	0.5	19
ethaverine & cortisone	0.5	20
ethisterone & cephaeline	0.5	21
fusidic acid & anisomycin	0.5	22
ganciclovir & BCB000040	0.5	23
genistein & butirosin	0.5	24
genistein & fusidic acid	0.5	25
hydroxyachillin & cephaeline	0.5	26
indometacin & budesonide	0.5	27
ketoprofen & anisomycin	0.5	28
methylergometrine & nitrendipine	0.5	29
methylprednisolone & prednisolone	0.5	30
nafcillin & trichostatin A	0.5	31
nisoxetine & cephaeline	0.5	32
paromomycin & trichostatin A	0.5	33
parthenolide & doxorubicin	0.5	34
pirenperone & sitosterol	0.5	35
quinidine & rilmenidine	0.5	36
scoulerine & trichostatin A	0.5	37
thalidomide & thioproperazine	0.5	38
trichostatin A & adipiodone	0.5	39
trichostatin A & hydrocortisone	0.5	40
trichostatin A & iohexol	0.5	41
trichostatin A & kinetin	0.5	42
trichostatin A & proguanil	0.5	43
wortmannin & CP-645525-01	0.5	44
wortmannin & R-atenolol	0.5	45
wortmannin & irinotecan	0.5	46
phthalylsulfathiazole & proguanil	0.49231	47
kawain & H-7	0.47876	48
anisomycin & irinotecan	0.45581	49
cefixime & C-75	0.45	50
ceforanide & irinotecan	0.45	51
mebendazole & myricetin	0.44643	52
(+)-chelidonine & thapsigargin	0.44444	53
nitrendipine & trichostatin A	0.4375	54
daunorubicin & meteneprost	0.4359	55
pregnenolone & C-75	0.43333	56
thioproperazine & prochlorperazine	0.43333	57
prazosin & pargyline	0.42857	58
saquinavir & pipemidic acid	0.42857	59
vitexin & isocarboxazid	0.42857	60
camptothecin & MG-262	0.425	61
lidocaine & triflusal	0.41667	62
trichostatin A & MG-262	0.41477	63
clomifene & etofylline	0.41228	64
tribenoside & trapidil	0.4119	65
Prestwick-689 & mepyramine	0.41029	66
cephaeline & H-7	0.40771	67
F0447-0125 & vinblastine	0.40711	68
H-7 & carmustine	0.40684	69
MG-262 & sitosterol	0.40476	70
0175029-0000 & octopamine	0.40385	71
2-aminobenzenesulfonamide & androsterone	0.4	72
Chicago Sky Blue 6B & etofenamate	0.4	73
alprenolol & irinotecan	0.4	74
benzydamine & leflunomide	0.4	75
buflomedil & pargyline	0.4	76
carbarsone & sulindac	0.4	77
cephaeline & glibenclamide	0.4	78
coralyne & nafcillin	0.4	79
dinoprost & trichostatin A	0.4	80
erythromycin & sulfamethizole	0.4	81
fipexide & gliclazide	0.4	82
gliclazide & trichostatin A	0.4	83
indometacin & irinotecan	0.4	84
indometacin & trichostatin A	0.4	85
mephenesin & cefmetazole	0.4	86
nicergoline & dinoprost	0.4	87
ouabain & rilmenidine	0.4	88
oxantel & ceforanide	0.4	89
oxetacaine & iohexol	0.4	90
pregnenolone & H-7	0.4	91
primaquine & nitrendipine	0.4	92
primaquine & sulindac	0.4	93
salsolidin & pizotifen	0.4	94
salsolidin & proadifen	0.4	95
thalidomide & leflunomide	0.4	96
thioproperazine & estradiol	0.4	97
tribenoside & oleandomycin	0.4	98
trichlormethiazide & ondansetron	0.4	99
proxyphylline & NS-398	0.39706	100
gliclazide & CP-319743	0.39375	101
anisomycin & daunorubicin	0.39286	102
methylergometrine & estradiol	0.39286	103
quercetin & propafenone	0.39286	104
alpha-ergocryptine & metrifonate	0.39167	105
cefaclor & suramin sodium	0.38889	106
chlorpromazine & lynestrenol	0.38889	107
genistein & anisomycin	0.38816	108
tanespimycin & trichostatin A	0.38783	109
alpha-ergocryptine & Prestwick-689	0.38748	110
anisomycin & pempidine	0.3869	111
carbarsone & gallamine triethiodide	0.38571	112
(+)-chelidonine & octopamine	0.38462	113
mifepristone & harmol	0.38462	114
phthalylsulfathiazole & methylergometrine	0.38462	115
alpha-ergocryptine & nocodazole	0.38381	116
anisomycin & quipazine	0.38321	117
MG-262 & trichostatin A	0.38258	118
trimipramine & estradiol	0.38251	119
dexamethasone & Prestwick-689	0.3823	120
tribenoside & gliquidone	0.38221	121
benzylpenicillin & trichostatin A	0.38095	122
doxorubicin & retrorsine	0.38065	123
lynestrenol & proadifen	0.3763	124
etofylline & H-7	0.37626	125
(+)-chelidonine & prednisolone	0.375	126
(+)-chelidonine & streptomycin	0.375	127
0317956-0000 & trichostatin A	0.375	128
androsterone & decamethonium bromide	0.375	129
anisomycin & meteneprost	0.375	130
colchicine & nitrendipine	0.375	131
cyclopentolate & GW-8510	0.375	132
fipexide & pargyline	0.375	133
genistein & nisoxetine	0.375	134
griseofulvin & lynestrenol	0.375	135
hexestrol & prednisolone	0.375	136
hydroxyachillin & methoxamine	0.375	137
nalidixic acid & trichostatin A	0.375	138
nefopam & LY-294002	0.375	139
oxybuprocaine & erythromycin	0.375	140
paromomycin & estradiol	0.375	141
primaquine & hydrastinine	0.375	142
ronidazole & PF-00539758-00	0.375	143
trichostatin A & diclofenamide	0.375	144
tridihexethyl & proxyphylline	0.375	145
lynestrenol & papaverine	0.37333	146
meprylcaine & lynestrenol	0.37333	147
anisomycin & BCB000040	0.37284	148
metrifonate & mepyramine	0.37272	149
tribenoside & fulvestrant	0.37255	150
alexidine & PF-00562151-00	0.37121	151
anisomycin & fulvestrant	0.37103	152
carbamazepine & nimesulide	0.36933	153
apramycin & ramifenazone	0.36869	154
anisomycin & estradiol	0.36765	155
lactobionic acid & H-7	0.3668	156
H-7 & albendazole	0.36676	157
indometacin & velnacrine	0.36667	158
prochlorperazine & delsoline	0.36667	159
trichostatin A & harmine	0.36655	160
androsterone & meteneprost	0.36538	161
apramycin & proadifen	0.36519	162
gibberellic acid & H-7	0.36475	163
mepyramine & mefexamide	0.3646	164
STOCK1N-35215 & estradiol	0.36452	165
syrosingopine & estradiol	0.36429	166
theobromine & nocodazole	0.3637	167
canavanine & phthalylsulfathiazole	0.36364	168
furosemide & minocycline	0.36364	169
syrosingopine & quipazine	0.36364	170
C-75 & lomustine	0.36136	171
clozapine & trapidil	0.36118	172
alprenolol & ioxaglic acid	0.36111	173
prochlorperazine & memantine	0.36111	174
rescinnamine & ketoconazole	0.36111	175
salsolidin & trichostatin A	0.35882	176
trapidil & irinotecan	0.35804	177
pizotifen & mefloquine	0.35714	178
practolol & meteneprost	0.35714	179
calycanthine & anisomycin	0.35526	180
betaxolol & suramin sodium	0.35472	181
pivampicillin & ketorolac	0.35468	182
levonorgestrel & prochlorperazine	0.35417	183
minocycline & alvespimycin	0.35417	184
phthalylsulfathiazole & MG-262	0.35417	185
rilmenidine & kanamycin	0.35417	186
mestranol & Prestwick-682	0.35399	187
ifosfamide & fursultiamine	0.35354	188
carbarsone & gliclazide	0.35298	189
H-7 & prasterone	0.35294	190
albendazole & mephentermine	0.35294	191
lisinopril & norethisterone	0.35294	192
thapsigargin & etofenamate	0.3529	193
thapsigargin & GW-8510	0.3526	194
trichostatin A & cefepime	0.3511	195
amoxicillin & irinotecan	0.35051	196
adipiodone & cephaeline	0.35	197
cephaeline & GW-8510	0.35	198
chlormezanone & thalidomide	0.35	199
oxybuprocaine & gliquidone	0.35	200
trapidil & wortmannin	0.35	201
chlortalidone & MG-262	0.34881	202
azacitidine & gliquidone	0.34792	203
(+)-chelidonine & thalidomide	0.34722	204
clozapine & kaempferol	0.34544	205
anisomycin & vinblastine	0.34539	206
prenylamine & H-7	0.34434	207
phthalylsulfathiazole & adipiodone	0.34388	208
nocodazole & Prestwick-689	0.34363	209
clofazimine & Prestwick-689	0.34351	210
H-7 & lomustine	0.34278	211
gliclazide & H-7	0.34167	212
nizatidine & nicergoline	0.34167	213
tretinoin & CP-319743	0.34167	214
carbamazepine & LY-294002	0.34146	215
0179445-0000 & carmustine	0.34106	216
H-7 & PF-00562151-00	0.34094	217
betahistine & trichostatin A	0.34091	218
fluphenazine & irinotecan	0.34091	219
tretinoin & prochlorperazine	0.33982	220
trichostatin A & albendazole	0.33971	221
trichostatin A & C-75	0.33967	222
glycopyrronium bromide & prazosin	0.33929	223
trichostatin A & isoconazole	0.33929	224
methylergometrine & tribenoside	0.33911	225
H-7 & meteneprost	0.3389	226
harmine & wortmannin	0.33824	227
iohexol & scriptaid	0.33824	228
5707885 & thapsigargin	0.33806	229
dexamethasone & pipemidic acid	0.33743	230
trichostatin A & proadifen	0.33709	231
(+)-chelidonine & atropine methonitrate	0.3366	232
ceforanide & dinoprostone	0.33636	233
levamisole & wortmannin	0.33636	234
tetrahydroalstonine & anisomycin	0.33586	235
methacholine chloride & trichostatin A	0.33544	236
trichostatin A & GW-8510	0.3346	237
(+)-chelidonine & probucol	0.33333	238
0175029-0000 & arecoline	0.33333	239
4-hydroxyphenazone & LY-294002	0.33333	240
Chicago Sky Blue 6B & LY-294002	0.33333	241
Chicago Sky Blue 6B & ergocalciferol	0.33333	242
Prestwick-1100 & Prestwick-682	0.33333	243
Prestwick-1103 & estradiol	0.33333	244
Prestwick-674 & estradiol	0.33333	245
Prestwick-682 & esculin	0.33333	246
Prestwick-682 & mepyramine	0.33333	247
Prestwick-682 & nimesulide	0.33333	248
SR-95639A & fenofibrate	0.33333	249
acepromazine & Prestwick-682	0.33333	250
alpha-ergocryptine & cephaeline	0.33333	251
alpha-ergocryptine & zalcitabine	0.33333	252
antimycin A & iopanoic acid	0.33333	253
antimycin A & trichostatin A	0.33333	254
apramycin & trichostatin A	0.33333	255
azathioprine & apramycin	0.33333	256
benzylpenicillin & 0179445-0000	0.33333	257
chlorphenesin & Prestwick-682	0.33333	258
chlorpromazine & GW-8510	0.33333	259
colchicine & gliquidone	0.33333	260
dapsone & epivincamine	0.33333	261
dimethadione & gliquidone	0.33333	262
dinoprost & lisinopril	0.33333	263
doxepin & trapidil	0.33333	264
enoxacin & fenofibrate	0.33333	265
fulvestrant & letrozole	0.33333	266
fusidic acid & cephaeline	0.33333	267
gibberellic acid & cephaeline	0.33333	268
glycopyrronium bromide & Prestwick-682	0.33333	269
indometacin & apramycin	0.33333	270
iopanoic acid & terbutaline	0.33333	271
lidocaine & imipenem	0.33333	272
metrizamide & benzylpenicillin	0.33333	273
octopamine & glibenclamide	0.33333	274
pancuronium bromide & trichostatin A	0.33333	275
pirenperone & octopamine	0.33333	276
prochlorperazine & apramycin	0.33333	277
quercetin & pentoxyverine	0.33333	278
resveratrol & acetylsalicylic acid	0.33333	279
resveratrol & clofilium tosylate	0.33333	280
resveratrol & fendiline	0.33333	281
resveratrol & glibenclamide	0.33333	282
rilmenidine & C-75	0.33333	283
rilmenidine & cinchonidine	0.33333	284
rimexolone & indometacin	0.33333	285
rimexolone & minocycline	0.33333	286
sulfabenzamide & cephaeline	0.33333	287
tanespimycin & chlormezanone	0.33333	288
tanespimycin & fenofibrate	0.33333	289
thioguanosine & famprofazone	0.33333	290
tiapride & nocodazole	0.33333	291
tinidazole & nocodazole	0.33333	292
tranexamic acid & zuclopenthixol	0.33333	293
tranylcypromine & levocabastine	0.33333	294
trichostatin A & alimemazine	0.33333	295
trichostatin A & etofylline	0.33333	296
trichostatin A & gliquidone	0.33333	297
trichostatin A & risperidone	0.33333	298
tridihexethyl & androsterone	0.33333	299
valproic acid & propoxycaine	0.33333	300
valproic acid & sirolimus	0.33333	301
verapamil & amodiaquine	0.33333	302
vitexin & guanadrel	0.33333	303
daunorubicin & H-7	0.33292	304
trichostatin A & BCB000040	0.33283	305
trichostatin A & NS-398	0.33266	306
gibberellic acid & nocodazole	0.33181	307
saquinavir & CP-863187	0.33166	308
primaquine & 15-delta prostaglandin J2	0.33107	309
lynestrenol & 0198306-0000	0.33086	310
resveratrol & NS-398	0.33036	311
resveratrol & fluticasone	0.33036	312
tanespimycin & H-7	0.33034	313
ouabain & androsterone	0.33	314
alexidine & H-7	0.32993	315
clozapine & mepyramine	0.32977	316
camptothecin & Prestwick-1100	0.32941	317
fluorometholone & GW-8510	0.32931	318
procyclidine & MG-262	0.32895	319
pancuronium bromide & amodiaquine	0.32827	320
salsolidin & irinotecan	0.32821	321
hydrocortisone & wortmannin	0.32813	322
pepstatin & estradiol	0.32813	323
H-7 & acetylsalicylic acid	0.32808	324
H-7 & pyridoxine	0.32795	325
sanguinarine & estradiol	0.32785	326
camptothecin & erythromycin	0.32778	327
lisinopril & PHA-00846566E	0.32745	328
H-7 & harmine	0.32679	329
salsolidin & dropropizine	0.32663	330
0225151-0000 & mepyramine	0.32626	331
fusidic acid & kanamycin	0.32596	332
anisomycin & ranitidine	0.32576	333
trichostatin A & H-7	0.32549	334
eucatropine & thapsigargin	0.32509	335
L-methionine sulfoximine & GW-8510	0.32508	336
cinchonidine & benzthiazide	0.325	337
terguride & irinotecan	0.325	338
trichostatin A & methylergometrine	0.325	339
methylergometrine & mefloquine	0.32389	340
trichostatin A & CP-863187	0.32352	341
gliquidone & LY-294002	0.32312	342
H-7 & thiethylperazine	0.32287	343
arcaine & trichostatin A	0.32253	344
dexamethasone & trapidil	0.32253	345
sulfamethoxypyridazine & anisomycin	0.32251	346
MG-262 & isoconazole	0.32212	347
sulfamethoxazole & CP-319743	0.32212	348
0225151-0000 & triamcinolone	0.32198	349
clozapine & Prestwick-689	0.3218	350
trichostatin A & probenecid	0.32149	351
cefotetan & irinotecan	0.32143	352
cephaeline & prednisolone	0.32143	353
clozapine & cephaeline	0.32143	354
enoxacin & dihydroergocristine	0.32143	355
epirizole & indometacin	0.32143	356
epirizole & prednisolone	0.32143	357
meprylcaine & CP-319743	0.32143	358
methylergometrine & trichostatin A	0.32143	359
octopamine & trichostatin A	0.32143	360
tetracaine & 0179445-0000	0.32143	361
trichostatin A & octopamine	0.32143	362
alexidine & wortmannin	0.32121	363
dexamethasone & CP-863187	0.32118	364
salsolidin & estradiol	0.3211	365
fusidic acid & daunorubicin	0.32083	366
0179445-0000 & trichostatin A	0.32071	367
naringin & naftifine	0.32071	368
tribenoside & methylergometrine	0.32051	369
sulfamethoxypyridazine & H-7	0.32028	370
ricinine & estradiol	0.32	371
kanamycin & lomustine	0.31993	372
meclofenamic acid & irinotecan	0.31983	373
pipemidic acid & troglitazone	0.31971	374
metrizamide & rilmenidine	0.31961	375
convolamine & resveratrol	0.31944	376
0225151-0000 & trapidil	0.31903	377
carbamazepine & dienestrol	0.31897	378
clozapine & 15(S)-15-methylprostaglandin E2	0.31837	379
clofilium tosylate & H-7	0.31829	380
tretinoin & estradiol	0.31806	381
clozapine & troglitazone	0.31802	382
albendazole & H-7	0.31782	383
erythromycin & leflunomide	0.31773	384
0179445-0000 & lynestrenol	0.31765	385
ceforanide & carbamazepine	0.31757	386
octopamine & amrinone	0.31731	387
alexidine & valinomycin	0.31709	388
LY-294002 & trichostatin A	0.31706	389
resveratrol & pridinol	0.31675	390
androsterone & wortmannin	0.31667	391
indometacin & quinpirole	0.31667	392
digoxin & isoconazole	0.3165	393
cefixime & fursultiamine	0.31639	394
econazole & CP-863187	0.31639	395
C-75 & MG-262	0.31609	396
PHA-00846566E & suramin sodium	0.3155	397
primaquine & methylergometrine	0.31538	398
trichostatin A & chlortalidone	0.31534	399
amodiaquine & estradiol	0.31517	400
sanguinarine & H-7	0.31512	401
resveratrol & salsolinol	0.31481	402
resveratrol & thalidomide	0.31481	403
flavoxate & naftifine	0.31478	404
glipizide & C-75	0.31471	405
benzthiazide & pargyline	0.31454	406
adipiodone & colchicine	0.31452	407
phthalylsulfathiazole & thalidomide	0.31448	408
diphenylpyraline & alpha-ergocryptine	0.31437	409
lanatoside C & CP-944629	0.3141	410
oleandomycin & clozapine	0.31402	411
phthalylsulfathiazole & kaempferol	0.31401	412
0175029-0000 & wortmannin	0.31399	413
NS-398 & trichostatin A	0.31397	414
gliclazide & doxorubicin	0.31389	415
diphenylpyraline & mepyramine	0.31388	416
anisomycin & gliquidone	0.31387	417
thiostrepton & quinidine	0.31373	418
0179445-0000 & iopanoic acid	0.3125	419
Prestwick-682 & domperidone	0.3125	420
adenosine phosphate & rilmenidine	0.3125	421
adipiodone & trichostatin A	0.3125	422
bacitracin & trichostatin A	0.3125	423
cephaeline & LY-294002	0.3125	424
iopanoic acid & rosiglitazone	0.3125	425
mefloquine & IC-86621	0.3125	426
methoxamine & trichostatin A	0.3125	427
nalidixic acid & anisomycin	0.3125	428
ramipril & estradiol	0.3125	429
thiethylperazine & proxyphylline	0.3125	430
thioproperazine & pivampicillin	0.3125	431
trichostatin A & nitrendipine	0.3125	432
trimethobenzamide & delsoline	0.3125	433
thiethylperazine & delsoline	0.31198	434
sulindac & rilmenidine	0.3119	435
nitrendipine & MG-262	0.31166	436
prenylamine & naftifine	0.31114	437
(+)-chelidonine & merbromin	0.31111	438
methylergometrine & dinoprostone	0.31101	439
prenylamine & GW-8510	0.31101	440
alexidine & irinotecan	0.31093	441
thalidomide & terbutaline	0.31092	442
0297417-0002B & trichostatin A	0.3109	443
cefixime & cyproterone	0.3109	444
lomustine & pyridoxine	0.31089	445
benzthiazide & nitrendipine	0.31071	446
etiocholanolone & SC-560	0.31067	447
H-7 & piperacetazine	0.31062	448
trichostatin A & 0297417-0002B	0.31047	449
thalidomide & clozapine	0.31042	450
prochlorperazine & irinotecan	0.31033	451
hydroxyachillin & anisomycin	0.31	452
isotretinoin & irinotecan	0.31	453
parthenolide & harmine	0.31	454
thioguanosine & tanespimycin	0.31	455
doxorubicin & meteneprost	0.30999	456
lynestrenol & tretinoin	0.30994	457
boldine & thapsigargin	0.30952	458
fluticasone & fenofibrate	0.30952	459
tinidazole & fenofibrate	0.30952	460
clomifene & H-7	0.30918	461
chlormezanone & pyridoxine	0.30905	462
alexidine & harmine	0.30898	463
altizide & saquinavir	0.30882	464
trichostatin A & moxonidine	0.30874	465
theobromine & troglitazone	0.30834	466
tridihexethyl & delsoline	0.30833	467
salsolidin & H-7	0.30817	468
C-75 & CP-863187	0.30795	469
rilmenidine & chlormezanone	0.30774	470
C-75 & 16-phenyltetranorprostaglandin E2	0.30773	471
0225151-0000 & estradiol	0.30769	472
alprenolol & prednicarbate	0.30769	473
camptothecin & chlorphenamine	0.30769	474
daunorubicin & nizatidine	0.30769	475
gliquidone & SB-203580	0.30769	476
megestrol & cyproterone	0.30769	477
H-7 & proadifen	0.30758	478
adipiodone & metamizole sodium	0.30756	479
tetrahydroalstonine & prochlorperazine	0.30755	480
doxorubicin & 15-delta prostaglandin J2	0.30714	481
clofazimine & trapidil	0.30701	482
0175029-0000 & alprenolol	0.30696	483
sulfamethoxypyridazine & sulindac	0.30695	484
chlormezanone & NS-398	0.30692	485
rilmenidine & LY-294002	0.30654	486
digoxin & clozapine	0.30644	487
lycorine & alsterpaullone	0.3064	488
sulfamethoxypyridazine & fusidic acid	0.30639	489
H-7 & fulvestrant	0.30635	490
pancuronium bromide & thapsigargin	0.30629	491
clozapine & 0225151-0000	0.30624	492
sanguinarine & trichostatin A	0.30615	493
alexidine & anisomycin	0.30614	494
alprenolol & procainamide	0.30556	495
colchicine & anisomycin	0.30556	496
convolamine & irinotecan	0.30556	497
mephenytoin & 0179445-0000	0.30556	498
nialamide & tanespimycin	0.30556	499
paromomycin & 0179445-0000	0.30556	500
perphenazine & pirenzepine	0.30556	501
piracetam & hydrastinine	0.30556	502
prochlorperazine & levonorgestrel	0.30556	503
thiethylperazine & prasterone	0.30556	504
alprenolol & MG-262	0.30526	505
chlormezanone & 16-phenyltetranorprostaglandin E2	0.30526	506
buflomedil & anisomycin	0.30515	507
clomifene & cloxacillin	0.30515	508
NS-398 & LY-294002	0.30497	509
resveratrol & dinoprostone	0.30488	510
prochlorperazine & CP-645525-01	0.30485	511
(+)-chelidonine & roxarsone	0.30474	512
prenylamine & mefloquine	0.30441	513
Prestwick-689 & CP-863187	0.30432	514
daunorubicin & mesalazine	0.30423	515
geldanamycin & harmine	0.30412	516
clofazimine & triamcinolone	0.30406	517
MG-262 & suramin sodium	0.30405	518
H-7 & ivermectin	0.30404	519
molsidomine & estradiol	0.30385	520
ricinine & trichostatin A	0.30384	521
doxycycline & sirolimus	0.3037	522
tribenoside & meclofenamic acid	0.30348	523
alsterpaullone & meteneprost	0.30342	524
LM-1685 & CP-863187	0.3034	525
alexidine & mifepristone	0.30327	526
SC-560 & estradiol	0.30318	527
clozapine & thapsigargin	0.30313	528
benzylpenicillin & loracarbef	0.30299	529
droperidol & meteneprost	0.30288	530
dropropizine & cyclopentolate	0.30288	531
cefixime & trichostatin A	0.30282	532
astemizole & gliquidone	0.30263	533
H-7 & trichostatin A	0.30253	534
proxyphylline & tanespimycin	0.30252	535
genistein & hycanthone	0.3023	536
sanguinarine & fendiline	0.30214	537
trichostatin A & carmustine	0.3021	538
quipazine & BCB000040	0.30206	539
C-75 & proadifen	0.30204	540
acetylsalicylic acid & letrozole	0.302	541
tetramisole & ascorbic acid	0.30172	542
trichostatin A & (-)-atenolol	0.30172	543
flupentixol & H-7	0.30166	544
H-7 & natamycin	0.30162	545
trichostatin A & pargyline	0.30154	546
bepridil & pyridoxine	0.30153	547
anisomycin & harmine	0.30141	548
trimipramine & prednisolone	0.30119	549
benzylpenicillin & thapsigargin	0.30112	550
tiaprofenic acid & anisomycin	0.30111	551
betazole & trichostatin A	0.30064	552
H-7 & wortmannin	0.3006	553
H-7 & diazoxide	0.30052	554
sulfathiazole & alcuronium chloride	0.30051	555
proadifen & sitosterol	0.30048	556
3-hydroxy-DL-kynurenine & fulvestrant	0.30037	557
primaquine & kaempferol	0.3002	558
sanguinarine & primaquine	0.30008	559
alexidine & meteneprost	0.30002	560
Prestwick-682 & ascorbic acid	0.3	561
alprenolol & cyproterone	0.3	562
anisomycin & PHA-00767505E	0.3	563
azathioprine & cefsulodin	0.3	564
cephaeline & meteneprost	0.3	565
dinoprost & bepridil	0.3	566
doxorubicin & gemfibrozil	0.3	567
doxorubicin & tridihexethyl	0.3	568
droperidol & nitrendipine	0.3	569
estradiol & cortisone	0.3	570
gliclazide & NS-398	0.3	571
hydrocortisone & CP-319743	0.3	572
imipenem & trichostatin A	0.3	573
isoetarine & estradiol	0.3	574
isotretinoin & estradiol	0.3	575
nitrendipine & cortisone	0.3	576
prenylamine & butacaine	0.3	577
puromycin & Prestwick-682	0.3	578
quinpirole & suramin sodium	0.3	579
resveratrol & piperacetazine	0.3	580
thioguanosine & sulfasalazine	0.3	581
tiaprofenic acid & trichostatin A	0.29988	582
LY-294002 & MG-262	0.29981	583
proguanil & bepridil	0.29975	584
diloxanide & clozapine	0.29973	585
deptropine & tanespimycin	0.29936	586
GW-8510 & meteneprost	0.29928	587
CP-320650-01 & salsolinol	0.29898	588
convolamine & trichostatin A	0.29883	589
hexestrol & isoconazole	0.2988	590
bambuterol & proxyphylline	0.29861	591
isocarboxazid & saquinavir	0.29861	592
mestranol & prednisolone	0.29861	593
trimethobenzamide & 6-azathymine	0.29839	594
tridihexethyl & trichostatin A	0.29836	595
chlormezanone & kaempferol	0.29822	596
sanguinarine & delsoline	0.2982	597
cefixime & H-7	0.29814	598
trichostatin A & sanguinarine	0.29809	599
mometasone & benzthiazide	0.29798	600
dropropizine & benzydamine	0.29762	601
indometacin & dequalinium chloride	0.29762	602
nitrofurantoin & famprofazone	0.29762	603
trichostatin A & nizatidine	0.29756	604
prochlorperazine & 0198306-0000	0.29754	605
alexidine & BCB000040	0.29751	606
betazole & H-7	0.29716	607
0175029-0000 & fluorometholone	0.29697	608
SR-95531 & iopanoic acid	0.29696	609
lynestrenol & vinblastine	0.29693	610
(-)-atenolol & MG-262	0.29692	611
dienestrol & deptropine	0.29688	612
L-methionine sulfoximine & benzthiazide	0.29684	613
oxybutynin & carmustine	0.2965	614
H-7 & vinblastine	0.29633	615
anisomycin & orlistat	0.29631	616
trichostatin A & kaempferol	0.29603	617
trapidil & Prestwick-689	0.29579	618
H-7 & sulfamerazine	0.29568	619
chlormezanone & H-7	0.29562	620
H-7 & gallamine triethiodide	0.29552	621
chlormezanone & C-75	0.29546	622
hydrocortisone & trichostatin A	0.29545	623
pepstatin & trichostatin A	0.29545	624
trichostatin A & paromomycin	0.29545	625
azathioprine & chlorpromazine	0.29532	626
albendazole & nitrendipine	0.29526	627
proguanil & clozapine	0.29518	628
flecainide & lynestrenol	0.29508	629
bepridil & H-7	0.29507	630
lovastatin & trichostatin A	0.29499	631
cephaeline & dimenhydrinate	0.29497	632
clozapine & 15-delta prostaglandin J2	0.29481	633
clozapine & albendazole	0.29472	634
H-7 & phenazopyridine	0.29471	635
butacaine & thapsigargin	0.29463	636
orlistat & proadifen	0.29445	637
betazole & mefloquine	0.29444	638
betazole & lanatoside C	0.29412	639
valproic acid & irinotecan	0.29412	640
aminophylline & kaempferol	0.294	641
methylergometrine & MG-262	0.294	642
sulindac & irinotecan	0.294	643
primaquine & estradiol	0.29398	644
indapamide & skimmianine	0.29396	645
sanguinarine & phthalylsulfathiazole	0.29386	646
proguanil & H-7	0.29378	647
primaquine & H-7	0.29352	648
sulindac & GW-8510	0.29348	649
benzylpenicillin & C-75	0.29345	650
camptothecin & PHA-00665752	0.29333	651
H-7 & LY-294002	0.29332	652
estradiol & terazosin	0.29322	653
benzthiazide & MG-262	0.29312	654
trichostatin A & prednisolone	0.2931	655
syrosingopine & anisomycin	0.29299	656
glycopyrronium bromide & daunorubicin	0.29293	657
trichostatin A & bacitracin	0.29286	658
orlistat & tanespimycin	0.29276	659
helveticoside & nitrendipine	0.29274	660
hydrastinine & mepyramine	0.29266	661
rilmenidine & benzydamine	0.29265	662
scriptaid & isoconazole	0.29262	663
ceftazidime & perphenazine	0.29259	664
letrozole & cortisone	0.29256	665
anisomycin & sulindac	0.29248	666
irinotecan & meteneprost	0.29231	667
PF-00562151-00 & mepyramine	0.29224	668
sanguinarine & prochlorperazine	0.29224	669
cephaeline & natamycin	0.29221	670
azacyclonol & Prestwick-682	0.29219	671
H-7 & NS-398	0.29217	672
perphenazine & H-7	0.29213	673
piretanide & CP-863187	0.29206	674
seneciphylline & adipiodone	0.29206	675
tetrahydroalstonine & wortmannin	0.29202	676
sulfamethoxypyridazine & mepyramine	0.29194	677
alpha-ergocryptine & 0225151-0000	0.29189	678
estradiol & tocainide	0.29187	679
(+)-chelidonine & levopropoxyphene	0.29167	680
ambroxol & ceforanide	0.29167	681
etodolac & (+)-chelidonine	0.29167	682
harmine & harpagoside	0.29167	683
iopanoic acid & thiethylperazine	0.29167	684
lynestrenol & LY-294002	0.29167	685
pentoxyverine & ceforanide	0.29167	686
pizotifen & terbutaline	0.29167	687
trimethobenzamide & octopamine	0.29167	688
trichostatin A & mecamylamine	0.29162	689
trichostatin A & felbinac	0.29149	690
(+)-chelidonine & delsoline	0.29143	691
meprylcaine & 0179445-0000	0.29117	692
chlorcyclizine & H-7	0.29103	693
primaquine & prenylamine	0.291	694
NS-398 & vinblastine	0.29088	695
wortmannin & trazodone	0.29082	696
primaquine & acetylsalicylic acid	0.29081	697
kawain & nocodazole	0.29074	698
griseofulvin & delsoline	0.2907	699
sulindac & pempidine	0.29067	700
kanamycin & H-7	0.29061	701
kawain & trichostatin A	0.29057	702
mefloquine & BCB000040	0.29051	703
sanguinarine & carmustine	0.29046	704
trichostatin A & pridinol	0.29045	705
harmine & roxarsone	0.2904	706
paromomycin & benzthiazide	0.2904	707
iohexol & alimemazine	0.29025	708
PHA-00665752 & MG-262	0.29023	709
alprenolol & BCB000040	0.29	710
trimethobenzamide & molsidomine	0.29	711
chlormezanone & benzydamine	0.28993	712
anisomycin & primaquine	0.28992	713
nialamide & hymecromone	0.28992	714
H-7 & Prestwick-920	0.28986	715
mephenesin & H-7	0.28982	716
mestranol & metformin	0.28951	717
bepridil & gallamine triethiodide	0.2895	718
thapsigargin & benzethonium chloride	0.28949	719
anisomycin & CP-645525-01	0.28948	720
sanguinarine & prednisolone	0.28941	721
phthalylsulfathiazole & altretamine	0.28923	722
(+)-chelidonine & clindamycin	0.28906	723
gliquidone & meteneprost	0.28901	724
rimexolone & thioproperazine	0.28896	725
pentoxyverine & anisomycin	0.28884	726
trichostatin A & difenidol	0.28884	727
alexidine & kanamycin	0.28869	728
trichostatin A & LY-294002	0.28869	729
trichostatin A & chlormezanone	0.28869	730
propylthiouracil & piperacetazine	0.28864	731
clofazimine & nocodazole	0.28861	732
clidinium bromide & trichostatin A	0.28846	733
ethisterone & cefsulodin	0.28846	734
mebendazole & pentetic acid	0.28846	735
octopamine & PHA-00665752	0.28846	736
metaraminol & H-7	0.28842	737
etofylline & nocodazole	0.28837	738
alexidine & pizotifen	0.28836	739
doxorubicin & CP-645525-01	0.28828	740
alexidine & nifenazone	0.28825	741
sanguinarine & prenylamine	0.28823	742
trimethobenzamide & iohexol	0.2881	743
prenylamine & isoconazole	0.28805	744
hydrocortisone & MG-262	0.28804	745
PF-00562151-00 & H-7	0.28795	746
fluphenazine & natamycin	0.28779	747
oleandomycin & H-7	0.28768	748
indometacin & 0198306-0000	0.28758	749
hydrastinine & sulfamerazine	0.28756	750
dexpropranolol & gliclazide	0.2875	751
sirolimus & etofenamate	0.2875	752
boldine & Prestwick-984	0.28738	753
methylergometrine & trimipramine	0.28738	754
papaverine & 0198306-0000	0.2873	755
cloperastine & mepyramine	0.28728	756
primaquine & naftifine	0.28721	757
tetrahydroalstonine & irinotecan	0.28721	758
(+)-chelidonine & etanidazole	0.28704	759
mephenytoin & cephaeline	0.28704	760
antimycin A & irinotecan	0.28696	761
camptothecin & azacitidine	0.2869	762
iopanoic acid & mephenytoin	0.28676	763
MG-262 & prednisolone	0.28673	764
pizotifen & disulfiram	0.28654	765
etanidazole & 0297417-0002B	0.28652	766
lidoflazine & IC-86621	0.28645	767
harmol & benzethonium chloride	0.28632	768
0198306-0000 & irinotecan	0.28627	769
tamoxifen & alpha-ergocryptine	0.28627	770
tretinoin & sanguinarine	0.28615	771
pentolonium & gliclazide	0.28611	772
nitrendipine & ricinine	0.286	773
acepromazine & dosulepin	0.28571	774
amikacin & bufexamac	0.28571	775
amodiaquine & CP-319743	0.28571	776
anisomycin & (+)-chelidonine	0.28571	777
calcium pantothenate & trichostatin A	0.28571	778
carmustine & fenofibrate	0.28571	779
cinnarizine & meteneprost	0.28571	780
cyanocobalamin & fenofibrate	0.28571	781
cyanocobalamin & thapsigargin	0.28571	782
dropropizine & isotretinoin	0.28571	783
harmol & Prestwick-674	0.28571	784
imatinib & 0316684-0000	0.28571	785
imatinib & colforsin	0.28571	786
imatinib & ganciclovir	0.28571	787
imatinib & mifepristone	0.28571	788
imatinib & pheneticillin	0.28571	789
imatinib & tonzonium bromide	0.28571	790
ondansetron & nialamide	0.28571	791
oxantel & iohexol	0.28571	792
pentolonium & trichostatin A	0.28571	793
pipemidic acid & gliquidone	0.28571	794
pizotifen & LY-294002	0.28571	795
primaquine & ganciclovir	0.28571	796
primaquine & metolazone	0.28571	797
primidone & fenofibrate	0.28571	798
propofol & rescinnamine	0.28571	799
propylthiouracil & pipemidic acid	0.28571	800
proxyphylline & haloperidol	0.28571	801
quipazine & meteneprost	0.28571	802
ribostamycin & propafenone	0.28571	803
scoulerine & anisomycin	0.28571	804
staurosporine & GW-8510	0.28571	805
tretinoin & wortmannin	0.28571	806
trichostatin A & Prestwick-689	0.28571	807
trichostatin A & citiolone	0.28571	808
trichostatin A & hydroxyachillin	0.28571	809
trichostatin A & meteneprost	0.28571	810
trichostatin A & vinburnine	0.28571	811
estradiol & natamycin	0.28569	812
Prestwick-1103 & thapsigargin	0.28547	813
ceforanide & nimesulide	0.28542	814
anisomycin & convolamine	0.28535	815
anisomycin & nifedipine	0.28535	816
hydrocortisone & LY-294002	0.28535	817
oxybutynin & ambroxol	0.28535	818
trimethobenzamide & ioxaglic acid	0.28535	819
(+)-chelidonine & proguanil	0.28526	820
methacholine chloride & dihydroergocristine	0.28526	821
suramin sodium & irinotecan	0.28502	822
prochlorperazine & terbutaline	0.28493	823
iohexol & trichostatin A	0.28472	824
acetylsalicylic acid & lomustine	0.28462	825
sulconazole & hydroquinine	0.28452	826
estradiol & trifluridine	0.2845	827
chlormezanone & delsoline	0.28434	828
nalidixic acid & 15-delta prostaglandin J2	0.28431	829
griseofulvin & meteneprost	0.28429	830
scoulerine & lisinopril	0.28429	831
kawain & thapsigargin	0.28427	832
ricinine & naftifine	0.28422	833
tretinoin & carmustine	0.28415	834
MG-262 & proadifen	0.28408	835
torasemide & trichostatin A	0.28404	836
alpha-ergocryptine & trapidil	0.28382	837
hydrastinine & H-7	0.2837	838
clomifene & Prestwick-920	0.28363	839
glipizide & H-7	0.28362	840
sanguinarine & 16-phenyltetranorprostaglandin E2	0.2835	841
sanguinarine & LY-294002	0.28348	842
naftidrofuryl & carbamazepine	0.28341	843
anisomycin & trapidil	0.28333	844
arcaine & rilmenidine	0.28333	845
erythromycin & dinoprostone	0.28333	846
phenazone & trichostatin A	0.28333	847
piretanide & ellipticine	0.28333	848
ramipril & trichostatin A	0.28333	849
sulfadimethoxine & thioproperazine	0.28333	850
tonzonium bromide & cefalotin	0.28333	851
clindamycin & trichostatin A	0.28326	852
resveratrol & sertaconazole	0.28314	853
bepridil & chlormezanone	0.28312	854
colchicine & etynodiol	0.28302	855
fulvestrant & irinotecan	0.28286	856
ellipticine & kaempferol	0.28278	857
naftidrofuryl & gliquidone	0.28274	858
quinidine & cefsulodin	0.28271	859
trichostatin A & doxycycline	0.28271	860
6-azathymine & cotinine	0.28241	861
doxorubicin & H-7	0.28236	862
trifluridine & vinblastine	0.28227	863
gliquidone & trichostatin A	0.28224	864
pancuronium bromide & podophyllotoxin	0.28222	865
fulvestrant & albendazole	0.28213	866
dihydroergocristine & MG-262	0.28212	867
sanguinarine & thapsigargin	0.28211	868
methylergometrine & fenofibrate	0.28205	869
tretinoin & alsterpaullone	0.28205	870
MG-262 & praziquantel	0.282	871
Prestwick-1084 & sirolimus	0.282	872
carmustine & alsterpaullone	0.28177	873
daunorubicin & lomustine	0.28169	874
digoxin & 0175029-0000	0.28169	875
cefixime & isoconazole	0.28165	876
daunorubicin & delsoline	0.28163	877
trichostatin A & nimesulide	0.28161	878
gliquidone & scriptaid	0.28147	879
phthalylsulfathiazole & acetylsalicylic acid	0.28147	880
etanidazole & NS-398	0.28144	881
betazole & bupivacaine	0.28137	882
bupivacaine & carmustine	0.28128	883
gliclazide & etofenamate	0.28125	884
glipizide & iopanoic acid	0.28125	885
sulfamerazine & Prestwick-682	0.28125	886
tribenoside & letrozole	0.28125	887
wortmannin & fulvestrant	0.28125	888
primaquine & rilmenidine	0.28115	889
H-7 & 15(S)-15-methylprostaglandin E2	0.28114	890
clofilium tosylate & tridihexethyl	0.28114	891
tretinoin & iopamidol	0.28107	892
altretamine & H-7	0.281	893
lobelanidine & chlormezanone	0.281	894
carbamazepine & gliquidone	0.28095	895
droperidol & anisomycin	0.28095	896
naringin & gliquidone	0.28095	897
primaquine & fendiline	0.28092	898
benzthiazide & thioguanosine	0.28081	899
boldine & trichostatin A	0.28079	900
NS-398 & thapsigargin	0.28077	901
phthalylsulfathiazole & sulindac	0.28065	902
salsolidin & phthalylsulfathiazole	0.28065	903
tribenoside & meclocycline	0.28056	904
H-7 & folic acid	0.28053	905
isocarboxazid & quipazine	0.28039	906
fluoxetine & pergolide	0.2803	907
trimethobenzamide & tubocurarine chloride	0.2803	908
kawain & tribenoside	0.28026	909
GW-8510 & CP-645525-01	0.2802	910
H-7 & terbutaline	0.28019	911
benzamil & LY-294002	0.28016	912
triamterene & imipenem	0.28013	913
alpha-ergocryptine & minoxidil	0.28012	914
fursultiamine & scriptaid	0.2801	915
H-7 & fluorometholone	0.28	916
anisomycin & chlormezanone	0.28	917
camptothecin & trichostatin A	0.27999	918
0179445-0000 & rilmenidine	0.27998	919
cefaclor & irinotecan	0.27993	920
digoxin & chlormezanone	0.27992	921
Prestwick-691 & adipiodone	0.27991	922
hydroxyachillin & methacholine chloride	0.2799	923
levothyroxine sodium & LY-294002	0.2799	924
kaempferol & CP-645525-01	0.27985	925
sulfamethoxypyridazine & wortmannin	0.27983	926
alexidine & 15-delta prostaglandin J2	0.27974	927
calycanthine & saquinavir	0.27974	928
chlormezanone & 15-delta prostaglandin J2	0.27974	929
prednisone & H-7	0.27973	930
lynestrenol & clindamycin	0.27972	931
naftifine & isoconazole	0.27967	932
flunisolide & trichostatin A	0.2795	933
tropine & kaempferol	0.27949	934
kawain & omeprazole	0.27943	935
anisomycin & letrozole	0.27941	936
anisomycin & ricinine	0.27941	937
eucatropine & proxyphylline	0.27941	938
scoulerine & tinidazole	0.27941	939
trichostatin A & 0179445-0000	0.27941	940
C-75 & meteneprost	0.2793	941
estradiol & CP-645525-01	0.27927	942
pyridoxine & kaempferol	0.27925	943
0175029-0000 & roxarsone	0.27922	944
quinisocaine & ricinine	0.27916	945
chlormezanone & fulvestrant	0.27913	946
naftidrofuryl & proxyphylline	0.27906	947
Prestwick-864 & pyridoxine	0.27903	948
ouabain & dinoprostone	0.27898	949
trichostatin A & praziquantel	0.27895	950
estradiol & CP-319743	0.27885	951
kawain & PHA-00846566E	0.27883	952
clomifene & vinblastine	0.27865	953
lisinopril & CP-319743	0.27862	954
harmine & delsoline	0.27859	955
acetohexamide & cefsulodin	0.27857	956
nifenazone & trichostatin A	0.27857	957
anisomycin & LY-294002	0.27851	958
trichostatin A & mepyramine	0.27841	959
0297417-0002B & CP-863187	0.27825	960
trichostatin A & vinblastine	0.27816	961
betahistine & tiletamine	0.27812	962
H-7 & GW-8510	0.27807	963
famprofazone & irinotecan	0.278	964
fenoprofen & anisomycin	0.27799	965
fusaric acid & CP-319743	0.27781	966
4-hydroxyphenazone & rilmenidine	0.27778	967
6-azathymine & pirenzepine	0.27778	968
ascorbic acid & 15-delta prostaglandin J2	0.27778	969
dropropizine & alpha-estradiol	0.27778	970
hydrastinine & trazodone	0.27778	971
nitrendipine & praziquantel	0.27778	972
primaquine & prasterone	0.27778	973
resveratrol & torasemide	0.27778	974
resveratrol & tretinoin	0.27778	975
trichostatin A & prochlorperazine	0.27778	976
trimethobenzamide & GW-8510	0.27778	977
netilmicin & proguanil	0.27771	978
daunorubicin & estradiol	0.27764	979
H-7 & thapsigargin	0.27762	980
clomifene & lobelanidine	0.27759	981
tribenoside & Prestwick-1103	0.27734	982
torasemide & nitrendipine	0.27727	983
harmine & irinotecan	0.27711	984
probenecid & C-75	0.2771	985
MG-262 & delsoline	0.27707	986
alexidine & gentamicin	0.27701	987
trichostatin A & diazoxide	0.27701	988
myricetin & estradiol	0.27696	989
baclofen & butacaine	0.27694	990
LY-294002 & androsterone	0.27692	991
cyclizine & estradiol	0.27692	992
lisinopril & leflunomide	0.27692	993
nitrofural & adipiodone	0.27692	994
H-7 & delsoline	0.27683	995
(+)-chelidonine & Prestwick-972	0.27681	996
levamisole & LY-294002	0.27679	997
mefloquine & meteneprost	0.27679	998
nicergoline & meteneprost	0.27679	999
trichostatin A & nifenazone	0.27679	1000
clebopride & anisomycin	0.27674	1001
hymecromone & trichostatin A	0.27674	1002
cyproterone & H-7	0.27673	1003
rosiglitazone & letrozole	0.27667	1004
trichostatin A & tretinoin	0.27667	1005
trichostatin A & lisinopril	0.27664	1006
CP-320650-01 & chlormezanone	0.2766	1007
lobelanidine & H-7	0.27658	1008
camptothecin & irinotecan	0.27656	1009
H-7 & naftifine	0.27653	1010
Prestwick-689 & mefexamide	0.2765	1011
doxorubicin & fluorometholone	0.2765	1012
sulfamerazine & tanespimycin	0.27647	1013
ouabain & anisomycin	0.27643	1014
CP-645525-01 & irinotecan	0.27642	1015
pargyline & CP-320650-01	0.27641	1016
PHA-00851261E & rilmenidine	0.27639	1017
trichostatin A & SB-203580	0.27633	1018
hycanthone & nitrendipine	0.27632	1019
cyclopenthiazide & lidoflazine	0.27619	1020
cefalotin & pyridoxine	0.27604	1021
antimycin A & PHA-00846566E	0.27601	1022
dexamethasone & sitosterol	0.27601	1023
gliclazide & clozapine	0.276	1024
bezafibrate & nifenazone	0.27597	1025
haloperidol & altizide	0.27597	1026
H-7 & C-75	0.27591	1027
arcaine & calcium pantothenate	0.27586	1028
sanguinarine & proadifen	0.27585	1029
chlorpromazine & estradiol	0.27579	1030
deptropine & H-7	0.27577	1031
digoxin & C-75	0.27576	1032
primaquine & gliclazide	0.27574	1033
bisacodyl & nitrendipine	0.27568	1034
ivermectin & fulvestrant	0.27556	1035
trichostatin A & scriptaid	0.27555	1036
estradiol & proadifen	0.27545	1037
trapidil & harmine	0.2754	1038
trichostatin A & propoxycaine	0.27513	1039
amrinone & benzydamine	0.2751	1040
sanguinarine & 0179445-0000	0.27507	1041
acetohexamide & bufexamac	0.275	1042
bacitracin & zuclopenthixol	0.275	1043
betaxolol & piretanide	0.275	1044
cyclopentolate & raubasine	0.275	1045
doxorubicin & dirithromycin	0.275	1046
ganciclovir & kaempferol	0.275	1047
sulfamethoxazole & verapamil	0.275	1048
sulindac & nitrendipine	0.275	1049
H-7 & mefloquine	0.27489	1050
Prestwick-682 & ketoconazole	0.27485	1051
gliclazide & mefloquine	0.27484	1052
tetrahydroalstonine & quinisocaine	0.27483	1053
trichostatin A & bromopride	0.27476	1054
arecoline & mefexamide	0.27475	1055
trichostatin A & suramin sodium	0.27475	1056
nitrendipine & isoconazole	0.27469	1057
lisinopril & geldanamycin	0.27463	1058
betahistine & cephaeline	0.27459	1059
0297417-0002B & daunorubicin	0.2745	1060
chlormezanone & lomustine	0.27445	1061
bephenium hydroxynaphthoate & trichostatin A	0.27441	1062
SC-560 & dihydroergocristine	0.27422	1063
ceforanide & delsoline	0.27416	1064
0175029-0000 & retrorsine	0.27407	1065
pancuronium bromide & fendiline	0.27405	1066
acetohexamide & MG-262	0.274	1067
colchicine & ketoprofen	0.274	1068
meclozine & carbamazepine	0.274	1069
ursolic acid & PHA-00767505E	0.274	1070
quinisocaine & isoniazid	0.27399	1071
griseofulvin & irinotecan	0.27397	1072
kanamycin & thiethylperazine	0.27396	1073
gliclazide & deptropine	0.27395	1074
fursultiamine & BCB000040	0.27391	1075
cefixime & alexidine	0.27389	1076
harmine & fulvestrant	0.27385	1077
lanatoside C & isoconazole	0.27385	1078
H-7 & 15-delta prostaglandin J2	0.27384	1079
primaquine & daunorubicin	0.27384	1080
azacitidine & trichostatin A	0.27381	1081
ethisterone & adipiodone	0.27381	1082
phthalylsulfathiazole & metformin	0.27381	1083
trichostatin A & sulfamethizole	0.27381	1084
rilmenidine & amrinone	0.27373	1085
metrifonate & ricinine	0.27369	1086
sanguinarine & clomifene	0.27366	1087
0297417-0002B & benzydamine	0.27363	1088
prednisolone & alcuronium chloride	0.27353	1089
tretinoin & octopamine	0.2735	1090
thioridazine & estradiol	0.27342	1091
adipiodone & diazoxide	0.27341	1092
(+)-chelidonine & 15-delta prostaglandin J2	0.2734	1093
doxorubicin & puromycin	0.27339	1094
bendroflumethiazide & gibberellic acid	0.27336	1095
mestranol & etofenamate	0.27336	1096
nimesulide & anisomycin	0.27336	1097
benzylpenicillin & ganciclovir	0.27335	1098
colchicine & estradiol	0.27332	1099
daunorubicin & methacholine chloride	0.27322	1100
proadifen & BCB000040	0.27319	1101
hydroxyachillin & torasemide	0.27315	1102
progesterone & pipemidic acid	0.27314	1103
sanguinarine & C-75	0.27309	1104
isoconazole & trichostatin A	0.27299	1105
felbinac & H-7	0.27295	1106
lynestrenol & trichostatin A	0.27294	1107
tretinoin & H-7	0.27293	1108
STOCK1N-35215 & trichostatin A	0.27292	1109
salsolinol & carmustine	0.27287	1110
trichostatin A & pyrithyldione	0.27286	1111
trichostatin A & retrorsine	0.27286	1112
pizotifen & mecamylamine	0.27282	1113
fulvestrant & CP-645525-01	0.27278	1114
ceforanide & pirenzepine	0.27273	1115
corticosterone & minocycline	0.27273	1116
dihydrostreptomycin & LY-294002	0.27273	1117
dinoprostone & MG-262	0.27273	1118
nitrendipine & minocycline	0.27273	1119
oxyphenbutazone & suramin sodium	0.27273	1120
staurosporine & NS-398	0.27273	1121
staurosporine & PF-00539745-00	0.27273	1122
staurosporine & clofilium tosylate	0.27273	1123
staurosporine & minocycline	0.27273	1124
staurosporine & pioglitazone	0.27273	1125
staurosporine & prochlorperazine	0.27273	1126
staurosporine & tinidazole	0.27273	1127
staurosporine & trichostatin A	0.27273	1128
tinidazole & quipazine	0.27273	1129
trichostatin A & amrinone	0.27273	1130
trichostatin A & minocycline	0.27273	1131
mecamylamine & triflupromazine	0.27267	1132
clofilium tosylate & clozapine	0.27266	1133
mebendazole & tretinoin	0.2726	1134
fenoprofen & irinotecan	0.27257	1135
glipizide & adipiodone	0.27246	1136
griseofulvin & MG-262	0.27244	1137
digoxin & H-7	0.27241	1138
diloxanide & dexamethasone	0.27239	1139
arecoline & cyanocobalamin	0.27232	1140
octopamine & benzethonium chloride	0.27231	1141
acetylsalicylic acid & irinotecan	0.27228	1142
oxetacaine & GW-8510	0.27222	1143
repaglinide & iopanoic acid	0.27222	1144
trichostatin A & cefsulodin	0.27222	1145
imipenem & scriptaid	0.27217	1146
methapyrilene & rilmenidine	0.27213	1147
C-75 & albendazole	0.27211	1148
H-7 & sulfamethizole	0.27208	1149
glycopyrronium bromide & trichostatin A	0.27196	1150
mephenytoin & gliquidone	0.27196	1151
prochlorperazine & kanamycin	0.2719	1152
trichostatin A & daunorubicin	0.27188	1153
Prestwick-1103 & iohexol	0.27187	1154
nocodazole & triamcinolone	0.27182	1155
adipiodone & chlorpromazine	0.27179	1156
estradiol & naftifine	0.27173	1157
PF-00562151-00 & C-75	0.27169	1158
gliclazide & SB-203580	0.27167	1159
ronidazole & valproic acid	0.27163	1160
azacitidine & GW-8510	0.2716	1161
trichostatin A & estradiol	0.27159	1162
sanguinarine & clozapine	0.27158	1163
LY-294002 & irinotecan	0.27149	1164
acepromazine & androsterone	0.27143	1165
hydrocortisone & proguanil	0.27143	1166
merbromin & thioguanosine	0.27143	1167
rifampicin & adipiodone	0.27143	1168
tiaprofenic acid & dropropizine	0.27143	1169
mesalazine & anisomycin	0.27139	1170
thalidomide & thiethylperazine	0.27138	1171
MG-262 & indometacin	0.27106	1172
phthalylsulfathiazole & diazoxide	0.27099	1173
torasemide & gliquidone	0.27096	1174
LY-294002 & papaverine	0.27095	1175
theobromine & progesterone	0.27093	1176
bufexamac & cinchonidine	0.27089	1177
(+)-chelidonine & sulfanilamide	0.27083	1178
acetohexamide & gliquidone	0.27083	1179
ceforanide & hexestrol	0.27083	1180
chloroquine & hydrastinine	0.27083	1181
nitrendipine & rosiglitazone	0.27083	1182
sulindac & tetrahydroalstonine	0.27083	1183
thiethylperazine & norethisterone	0.27083	1184
trichostatin A & phthalylsulfathiazole	0.27081	1185
F0447-0125 & Prestwick-920	0.27078	1186
H-7 & sirolimus	0.27066	1187
trichostatin A & irinotecan	0.27062	1188
enoxacin & gliquidone	0.27055	1189
quercetin & estradiol	0.27051	1190
thiostrepton & amodiaquine	0.2704	1191
scoulerine & NS-398	0.27039	1192
resveratrol & proadifen	0.27037	1193
rilmenidine & doxepin	0.27032	1194
0297417-0002B & meteneprost	0.27031	1195
mifepristone & primaquine	0.27031	1196
sanguinarine & terazosin	0.27027	1197
CP-319743 & CP-645525-01	0.27025	1198
acepromazine & naringin	0.27024	1199
adenosine phosphate & LY-294002	0.27024	1200
cefsulodin & 6-bromoindirubin-3'-oxime	0.2702	1201
arecoline & nocodazole	0.27017	1202
sulindac & benzydamine	0.2701	1203
retrorsine & GW-8510	0.27009	1204
alpha-ergocryptine & fluspirilene	0.27003	1205
isoxicam & lynestrenol	0.27003	1206
nicergoline & delsoline	0.27002	1207
acetohexamide & LY-294002	0.27	1208
adenosine phosphate & PF-00539758-00	0.27	1209
carbamazepine & irinotecan	0.27	1210
cefixime & nabumetone	0.27	1211
finasteride & droperidol	0.27	1212
benzthiazide & trichostatin A	0.2699	1213
CP-320650-01 & H-7	0.26988	1214
trichostatin A & fulvestrant	0.26987	1215
pipemidic acid & trapidil	0.26986	1216
trichostatin A & mefloquine	0.26986	1217
ascorbic acid & pizotifen	0.26984	1218
lisinopril & chenodeoxycholic acid	0.26984	1219
sitosterol & dropropizine	0.26984	1220
methylergometrine & STOCK1N-35215	0.26982	1221
sulconazole & estradiol	0.26977	1222
etofylline & geldanamycin	0.26973	1223
cefalotin & trichostatin A	0.2697	1224
staurosporine & droperidol	0.2697	1225
tretinoin & fursultiamine	0.26962	1226
succinylsulfathiazole & paromomycin	0.26961	1227
pipemidic acid & mepyramine	0.26958	1228
arecoline & trichostatin A	0.26953	1229
nicergoline & dantrolene	0.26953	1230
rosiglitazone & hydroxyachillin	0.26953	1231
ramifenazone & proadifen	0.2695	1232
alprenolol & CP-319743	0.26948	1233
suloctidil & hydrastinine	0.26948	1234
sulindac & albendazole	0.26943	1235
biotin & chlormezanone	0.26937	1236
conessine & rilmenidine	0.26937	1237
terbutaline & PF-00562151-00	0.26937	1238
dienestrol & irinotecan	0.26936	1239
citiolone & gliquidone	0.2693	1240
ivermectin & vinblastine	0.26924	1241
fluvastatin & harmol	0.26923	1242
methylergometrine & fusidic acid	0.26923	1243
pepstatin & ceforanide	0.26923	1244
finasteride & adipiodone	0.26917	1245
sulindac & LY-294002	0.26912	1246
ceforanide & isoniazid	0.26911	1247
papaverine & proadifen	0.26909	1248
bupivacaine & estradiol	0.26905	1249
H-7 & scriptaid	0.26904	1250
primaquine & homochlorcyclizine	0.26902	1251
trichostatin A & pheneticillin	0.269	1252
methylergometrine & alsterpaullone	0.26899	1253
0225151-0000 & pipemidic acid	0.26897	1254
carmustine & trichostatin A	0.26895	1255
mefloquine & naftifine	0.2689	1256
dihydroergocristine & gliclazide	0.26887	1257
meclozine & kinetin	0.26887	1258
geldanamycin & CP-863187	0.26885	1259
trichostatin A & quipazine	0.26878	1260
0175029-0000 & altretamine	0.26869	1261
bepridil & cyproterone	0.26869	1262
cephaeline & rosiglitazone	0.26869	1263
apramycin & LY-294002	0.26867	1264
anisomycin & androsterone	0.26857	1265
thalidomide & dinoprostone	0.26856	1266
pepstatin & nitrendipine	0.26854	1267
CP-320650-01 & geldanamycin	0.26853	1268
NU-1025 & rilmenidine	0.26852	1269
Prestwick-682 & alvespimycin	0.26852	1270
nafcillin & pheneticillin	0.26852	1271
vitexin & octopamine	0.26852	1272
prenylamine & mecamylamine	0.26851	1273
H-7 & geldanamycin	0.26849	1274
droperidol & vinblastine	0.26847	1275
hemicholinium & H-7	0.26844	1276
(+)-chelidonine & meteneprost	0.2684	1277
terbutaline & isoconazole	0.26838	1278
H-7 & CP-319743	0.26836	1279
salsolidin & PHA-00665752	0.26835	1280
trichostatin A & bepridil	0.26835	1281
(+)-chelidonine & nimesulide	0.26833	1282
metrifonate & triamcinolone	0.26828	1283
adipiodone & papaverine	0.26825	1284
levamisole & camptothecin	0.26825	1285
scoulerine & cefmetazole	0.26825	1286
tribenoside & cyclopentolate	0.26823	1287
theobromine & mepyramine	0.26822	1288
metolazone & trichostatin A	0.26817	1289
alexidine & fulvestrant	0.26815	1290
daunorubicin & PF-00562151-00	0.26815	1291
betazole & quipazine	0.26809	1292
sanguinarine & adipiodone	0.26805	1293
doxorubicin & SB-203580	0.26801	1294
trichostatin A & seneciphylline	0.26801	1295
C-75 & thapsigargin	0.26799	1296
puromycin & H-7	0.26793	1297
alpha-ergocryptine & trichostatin A	0.26786	1298
calcium pantothenate & anisomycin	0.26786	1299
mephenesin & anisomycin	0.26786	1300
mephenesin & cephaeline	0.26786	1301
metoprolol & fenofibrate	0.26786	1302
minocycline & amodiaquine	0.26786	1303
tinidazole & H-7	0.26786	1304
ceforanide & CP-645525-01	0.26782	1305
lisuride & mepyramine	0.26776	1306
camptothecin & anisomycin	0.26769	1307
bupivacaine & CP-319743	0.26765	1308
minocycline & deptropine	0.26765	1309
carbarsone & H-7	0.26761	1310
clozapine & triamcinolone	0.2676	1311
ranitidine & zuclopenthixol	0.2676	1312
apramycin & fendiline	0.26759	1313
nifuroxazide & estradiol	0.26759	1314
H-7 & pargyline	0.26757	1315
C-75 & pridinol	0.26754	1316
sanguinarine & irinotecan	0.26754	1317
thiethylperazine & kaempferol	0.26751	1318
fluphenazine & estradiol	0.26745	1319
C-75 & trichostatin A	0.26736	1320
perphenazine & letrozole	0.26736	1321
scriptaid & BCB000040	0.26736	1322
benzthiazide & estradiol	0.26734	1323
daunorubicin & thiethylperazine	0.26734	1324
trichostatin A & tiratricol	0.26729	1325
nizatidine & tanespimycin	0.26722	1326
phthalylsulfathiazole & H-7	0.26722	1327
trimethobenzamide & H-7	0.2672	1328
daunorubicin & minocycline	0.26719	1329
fluspirilene & Prestwick-689	0.26718	1330
trichostatin A & fursultiamine	0.26716	1331
quercetin & dropropizine	0.26714	1332
tridihexethyl & erythromycin	0.26712	1333
dexpropranolol & rilmenidine	0.26707	1334
PHA-00846566E & irinotecan	0.26699	1335
methotrexate & proguanil	0.26699	1336
H-7 & ketorolac	0.26693	1337
thioguanosine & naftifine	0.26693	1338
arecoline & progesterone	0.26677	1339
flecainide & ricinine	0.26668	1340
acebutolol & risperidone	0.26667	1341
aconitine & bisacodyl	0.26667	1342
alpha-ergocryptine & lorglumide	0.26667	1343
alprenolol & CP-863187	0.26667	1344
benzylpenicillin & amitriptyline	0.26667	1345
bepridil & prasterone	0.26667	1346
buflomedil & procyclidine	0.26667	1347
butyl hydroxybenzoate & LY-294002	0.26667	1348
calcium pantothenate & gliclazide	0.26667	1349
cephaeline & cefalotin	0.26667	1350
cinnarizine & MG-262	0.26667	1351
diclofenamide & dinoprostone	0.26667	1352
ellipticine & parthenolide	0.26667	1353
gliclazide & adipiodone	0.26667	1354
ketoprofen & perphenazine	0.26667	1355
letrozole & trichostatin A	0.26667	1356
naproxen & estradiol	0.26667	1357
nicergoline & gliclazide	0.26667	1358
piromidic acid & tanespimycin	0.26667	1359
prasterone & suramin sodium	0.26667	1360
quercetin & nizatidine	0.26667	1361
quercetin & pirlindole	0.26667	1362
resveratrol & cefotiam	0.26667	1363
sulfamerazine & prasterone	0.26667	1364
tetrahydroalstonine & gliquidone	0.26667	1365
thioguanosine & prasterone	0.26667	1366
tranylcypromine & androsterone	0.26667	1367
triamterene & prasterone	0.26667	1368
trichostatin A & letrozole	0.26667	1369
0225151-0000 & CP-863187	0.26662	1370
vitexin & Prestwick-682	0.26653	1371
levonorgestrel & irinotecan	0.26642	1372
valproic acid & 0179445-0000	0.26639	1373
ellipticine & primaquine	0.26636	1374
nicergoline & quinpirole	0.26635	1375
sulindac & clozapine	0.26632	1376
chlorpromazine & proadifen	0.26628	1377
torasemide & estradiol	0.26628	1378
resveratrol & C-75	0.26623	1379
thiostrepton & prochlorperazine	0.26623	1380
quercetin & tretinoin	0.26616	1381
droperidol & homochlorcyclizine	0.26615	1382
ceforanide & trichostatin A	0.26604	1383
trichostatin A & sulindac	0.26604	1384
clofilium tosylate & phthalylsulfathiazole	0.26603	1385
trichostatin A & ketorolac	0.26603	1386
meclozine & fenoprofen	0.266	1387
meprylcaine & 15-delta prostaglandin J2	0.266	1388
mesalazine & zuclopenthixol	0.266	1389
methylergometrine & cefixime	0.266	1390
nafcillin & 6-benzylaminopurine	0.266	1391
tiratricol & CP-863187	0.26598	1392
ronidazole & gliquidone	0.26595	1393
PHA-00665752 & wortmannin	0.26591	1394
biperiden & adipiodone	0.26587	1395
cefotiam & altretamine	0.26587	1396
tretinoin & ellipticine	0.26587	1397
alexidine & acetylsalicylic acid	0.26586	1398
primaquine & fulvestrant	0.26586	1399
nitrendipine & BAS-012416453	0.26578	1400
gliclazide & lidoflazine	0.26571	1401
trichostatin A & nisoxetine	0.2657	1402
clomifene & sirolimus	0.26563	1403
alexidine & doxorubicin	0.2656	1404
H-7 & ricinine	0.26548	1405
adipiodone & tropine	0.26548	1406
CP-320650-01 & C-75	0.26546	1407
primaquine & SB-203580	0.26546	1408
H-7 & 0297417-0002B	0.26535	1409
trichostatin A & lymecycline	0.2653	1410
azacitidine & methacholine chloride	0.26528	1411
resveratrol & CP-863187	0.26521	1412
C-75 & carmustine	0.26519	1413
prochlorperazine & hydrastinine	0.26517	1414
acepromazine & guanabenz	0.26516	1415
wortmannin & memantine	0.26515	1416
clindamycin & lisinopril	0.26513	1417
lisinopril & gliclazide	0.26513	1418
nizatidine & thalidomide	0.26508	1419
piracetam & pizotifen	0.26508	1420
daunorubicin & NS-398	0.26491	1421
(+/-)-catechin & esculetin	0.2649	1422
pheneticillin & proxyphylline	0.26489	1423
H-7 & nimesulide	0.26488	1424
prednisolone & nifenazone	0.26487	1425
trapidil & troglitazone	0.26487	1426
tridihexethyl & alexidine	0.26481	1427
LY-294002 & carmustine	0.26476	1428
oxybutynin & ceforanide	0.26472	1429
nitrendipine & quinpirole	0.26471	1430
daunorubicin & gliclazide	0.26468	1431
tenoxicam & H-7	0.26466	1432
LY-294002 & prednisolone	0.26465	1433
netilmicin & adipiodone	0.26465	1434
proxyphylline & rosiglitazone	0.26458	1435
propylthiouracil & kanamycin	0.26457	1436
quercetin & proguanil	0.26451	1437
primaquine & flupentixol	0.2645	1438
kawain & MG-262	0.26446	1439
amrinone & fulvestrant	0.26445	1440
vancomycin & dropropizine	0.26442	1441
hydroxyachillin & ceforanide	0.26439	1442
fludrocortisone & isoflupredone	0.26434	1443
syrosingopine & prednisolone	0.26434	1444
doxorubicin & homochlorcyclizine	0.26432	1445
harmine & nitrendipine	0.26429	1446
quipazine & trichostatin A	0.26428	1447
ceforanide & sulfanilamide	0.26427	1448
tropine & C-75	0.26421	1449
H-7 & flunarizine	0.2642	1450
sirolimus & dropropizine	0.2642	1451
trichostatin A & fenofibrate	0.26415	1452
trichostatin A & picotamide	0.26415	1453
H-7 & alvespimycin	0.2641	1454
PHA-00665752 & 16-phenyltetranorprostaglandin E2	0.26409	1455
pheneticillin & clozapine	0.26408	1456
0179445-0000 & vinblastine	0.26405	1457
0175029-0000 & cephaeline	0.26402	1458
carmustine & clozapine	0.26402	1459
H-7 & 16-phenyltetranorprostaglandin E2	0.26395	1460
trichostatin A & lynestrenol	0.26395	1461
chlormezanone & albendazole	0.26392	1462
prochlorperazine & 16-phenyltetranorprostaglandin E2	0.26392	1463
oxybuprocaine & (+)-chelidonine	0.26389	1464
PF-00562151-00 & trichostatin A	0.26386	1465
SR-95531 & H-7	0.26382	1466
cefixime & 0175029-0000	0.26374	1467
tanespimycin & clozapine	0.26366	1468
F0447-0125 & trichostatin A	0.26364	1469
ascorbic acid & irinotecan	0.26364	1470
trichostatin A & chlorpromazine	0.26364	1471
trichostatin A & methacholine chloride	0.26361	1472
alpha-ergocryptine & dropropizine	0.26346	1473
adipiodone & fluspirilene	0.26344	1474
cefixime & pargyline	0.26333	1475
iopanoic acid & naringin	0.26327	1476
mecamylamine & trichostatin A	0.26322	1477
flecainide & carmustine	0.26318	1478
trichostatin A & ivermectin	0.26318	1479
(+)-chelidonine & todralazine	0.26316	1480
H-7 & 5707885	0.26316	1481
SB-203580 & pergolide	0.26316	1482
harmol & proxyphylline	0.26316	1483
terguride & MG-262	0.26311	1484
gliclazide & sirolimus	0.26308	1485
doxorubicin & carmustine	0.26307	1486
etynodiol & estradiol	0.26307	1487
carmustine & 16-phenyltetranorprostaglandin E2	0.26305	1488
0179445-0000 & lisinopril	0.26304	1489
ascorbic acid & MG-262	0.26294	1490
salsolinol & thalidomide	0.26291	1491
proadifen & meteneprost	0.2629	1492
geldanamycin & quipazine	0.26289	1493
mitoxantrone & H-7	0.26289	1494
anisomycin & kinetin	0.26286	1495
tanespimycin & estradiol	0.26286	1496
mebendazole & prednisolone	0.26285	1497
ketoconazole & trichostatin A	0.26284	1498
scriptaid & trichostatin A	0.26284	1499
sanguinarine & thioguanosine	0.26283	1500
cyproterone & kaempferol	0.26282	1501
estradiol & trichostatin A	0.26281	1502
trichostatin A & chrysin	0.26281	1503
LY-294002 & trifluridine	0.2628	1504
miconazole & BCB000040	0.26276	1505
ceforanide & quipazine	0.26273	1506
suloctidil & NS-398	0.26273	1507
kawain & irinotecan	0.2627	1508
pyrithyldione & trichostatin A	0.26266	1509
trichostatin A & butirosin	0.26266	1510
NS-398 & nimesulide	0.26259	1511
doxorubicin & vinblastine	0.26257	1512
lomustine & delsoline	0.26255	1513
quercetin & iopamidol	0.26253	1514
carmustine & proadifen	0.26251	1515
antimycin A & camptothecin	0.2625	1516
proguanil & droperidol	0.2625	1517
tanespimycin & cefalotin	0.2625	1518
ornidazole & rilmenidine	0.26248	1519
daunorubicin & sulfamerazine	0.26247	1520
nifedipine & trapidil	0.26246	1521
guanabenz & sirolimus	0.26245	1522
hymecromone & prednisolone	0.26245	1523
scriptaid & quipazine	0.26243	1524
thalidomide & PHA-00767505E	0.26243	1525
alpha-estradiol & irinotecan	0.2624	1526
cefixime & acetylsalicylic acid	0.2624	1527
N6-methyladenosine & LY-294002	0.26239	1528
albendazole & primaquine	0.26229	1529
troglitazone & triamcinolone	0.26229	1530
sirolimus & thiethylperazine	0.26225	1531
alexidine & LY-294002	0.26215	1532
chlorprothixene & irinotecan	0.26212	1533
0179445-0000 & alvespimycin	0.26211	1534
sulfamethoxypyridazine & C-75	0.26208	1535
isoniazid & BCB000040	0.26207	1536
trichostatin A & phenazopyridine	0.26204	1537
trichostatin A & SB-202190	0.26196	1538
iopanoic acid & H-7	0.26195	1539
H-7 & AG-013608	0.26194	1540
chlorambucil & meteneprost	0.2619	1541
parthenolide & H-7	0.2619	1542
rilmenidine & stachydrine	0.2619	1543
LY-294002 & albendazole	0.26189	1544
meptazinol & H-7	0.26188	1545
guaifenesin & moxonidine	0.26181	1546
quercetin & H-7	0.26181	1547
alprenolol & 0225151-0000	0.26173	1548
estradiol & repaglinide	0.26173	1549
LY-294002 & amodiaquine	0.26171	1550
pentoxyverine & gliclazide	0.26167	1551
Prestwick-691 & proguanil	0.26165	1552
nitrendipine & timolol	0.26163	1553
thiostrepton & tretinoin	0.26161	1554
sanguinarine & vinblastine	0.26157	1555
alpha-ergocryptine & CP-863187	0.26153	1556
H-7 & tropine	0.26151	1557
6-benzylaminopurine & dienestrol	0.2615	1558
octopamine & GW-8510	0.26143	1559
alexidine & flavoxate	0.2614	1560
clozapine & tribenoside	0.26139	1561
lisinopril & chlorpromazine	0.26137	1562
troglitazone & CP-863187	0.26137	1563
doxorubicin & gabexate	0.26136	1564
carbamazepine & H-7	0.26135	1565
chlormezanone & LY-294002	0.26133	1566
H-7 & estradiol	0.26132	1567
pargyline & delsoline	0.26126	1568
epiandrosterone & H-7	0.26124	1569
chlortalidone & gliquidone	0.26121	1570
0175029-0000 & PF-00562151-00	0.2612	1571
gliclazide & homochlorcyclizine	0.2612	1572
sertaconazole & suramin sodium	0.26119	1573
carmustine & pyridoxine	0.26117	1574
nitrendipine & scriptaid	0.26117	1575
ouabain & primaquine	0.26111	1576
pivampicillin & trichostatin A	0.2611	1577
Prestwick-1084 & trichostatin A	0.26108	1578
dienestrol & fulvestrant	0.26108	1579
pepstatin & cephaeline	0.26107	1580
gliquidone & vinblastine	0.26105	1581
flunixin & LY-294002	0.261	1582
prasterone & dinoprostone	0.261	1583
thioperamide & CP-944629	0.26099	1584
imipenem & irinotecan	0.26097	1585
trichostatin A & iopamidol	0.26091	1586
LY-294002 & mepyramine	0.26089	1587
sanguinarine & alexidine	0.26084	1588
alpha-ergocryptine & lisuride	0.26082	1589
delsoline & vinblastine	0.26079	1590
lisinopril & gentamicin	0.26078	1591
gliclazide & glipizide	0.26076	1592
naftifine & thapsigargin	0.26076	1593
paromomycin & scriptaid	0.26075	1594
Prestwick-920 & vinblastine	0.26071	1595
carmustine & 15(S)-15-methylprostaglandin E2	0.2607	1596
H-7 & tanespimycin	0.26067	1597
LY-294002 & butacaine	0.26065	1598
benzthiazide & LY-294002	0.26065	1599
ouabain & H-7	0.26065	1600
nimesulide & trichostatin A	0.26064	1601
trichostatin A & fluspirilene	0.26061	1602
primaquine & tanespimycin	0.2606	1603
etynodiol & indometacin	0.26053	1604
glipizide & propafenone	0.26053	1605
minoxidil & fusidic acid	0.26051	1606
cefixime & gallamine triethiodide	0.26044	1607
Prestwick-864 & probucol	0.26042	1608
furazolidone & rilmenidine	0.26042	1609
camptothecin & H-7	0.2604	1610
vanoxerine & gliquidone	0.26032	1611
methacholine chloride & scriptaid	0.26031	1612
gliclazide & vinblastine	0.26021	1613
tribenoside & podophyllotoxin	0.26021	1614
benfluorex & trichostatin A	0.2602	1615
scriptaid & diethylcarbamazine	0.2602	1616
thiostrepton & hexestrol	0.26017	1617
dropropizine & noscapine	0.26012	1618
orlistat & pergolide	0.26009	1619
tribenoside & irinotecan	0.26009	1620
fursultiamine & trichostatin A	0.26008	1621
tretinoin & proadifen	0.26002	1622
tetracaine & trichostatin A	0.26001	1623
STOCK1N-35215 & sitosterol	0.26	1624
anisomycin & gentamicin	0.26	1625
cefixime & delsoline	0.26	1626
gliquidone & quinpirole	0.26	1627
ranitidine & letrozole	0.26	1628
harmine & omeprazole	0.25999	1629
iopanoic acid & trichostatin A	0.25996	1630
guaifenesin & carbamazepine	0.25994	1631
0179445-0000 & LY-294002	0.25992	1632
doxorubicin & fulvestrant	0.25991	1633
flecainide & sirolimus	0.25988	1634
tonzonium bromide & kaempferol	0.25988	1635
carbamazepine & ketorolac	0.25987	1636
minocycline & trichostatin A	0.25985	1637
thiostrepton & wortmannin	0.25985	1638
H-7 & triprolidine	0.25981	1639
hymecromone & tanespimycin	0.25981	1640
norethisterone & CP-863187	0.25981	1641
spaglumic acid & irinotecan	0.2598	1642
tretinoin & trichostatin A	0.2598	1643
isoconazole & triflupromazine	0.25978	1644
2-aminobenzenesulfonamide & irinotecan	0.25974	1645
doxepin & irinotecan	0.25972	1646
dienestrol & isoconazole	0.25968	1647
carbamazepine & GW-8510	0.25962	1648
iopanoic acid & mefloquine	0.25962	1649
rilmenidine & droperidol	0.25954	1650
harmol & LY-294002	0.25946	1651
thioguanosine & meteneprost	0.25946	1652
pheneticillin & NS-398	0.25942	1653
0175029-0000 & valproic acid	0.25941	1654
nifenazone & alcuronium chloride	0.25941	1655
LY-294002 & chlormezanone	0.25938	1656
alexidine & suramin sodium	0.25935	1657
cefsulodin & colchicine	0.25935	1658
sanguinarine & daunorubicin	0.25934	1659
anisomycin & Prestwick-1103	0.2593	1660
gliclazide & sulfamerazine	0.2593	1661
methotrexate & H-7	0.25929	1662
dropropizine & pancuronium bromide	0.25926	1663
dexamethasone & mepyramine	0.25924	1664
metaraminol & proxyphylline	0.25912	1665
metolazone & scriptaid	0.25907	1666
phthalylsulfathiazole & moxonidine	0.25907	1667
trichostatin A & natamycin	0.25902	1668
scriptaid & CP-863187	0.25901	1669
NS-398 & delsoline	0.259	1670
nitrendipine & CP-645525-01	0.259	1671
alpha-ergocryptine & thapsigargin	0.25899	1672
glibenclamide & meteneprost	0.25897	1673
hydroxyachillin & trichostatin A	0.25893	1674
metformin & trichostatin A	0.25893	1675
phthalylsulfathiazole & 16-phenyltetranorprostaglandin E2	0.25891	1676
tretinoin & LY-294002	0.25889	1677
tremorine & alexidine	0.25884	1678
quinethazone & primaquine	0.25882	1679
sulindac & dinoprostone	0.25882	1680
paromomycin & gliclazide	0.25881	1681
tubocurarine chloride & proxyphylline	0.25879	1682
PF-00562151-00 & GW-8510	0.25876	1683
adenosine phosphate & proxyphylline	0.25876	1684
carbarsone & digoxin	0.25867	1685
sirolimus & GW-8510	0.25867	1686
trichostatin A & thapsigargin	0.25867	1687
trichostatin A & tanespimycin	0.25866	1688
nocodazole & CP-863187	0.25864	1689
rifampicin & cyanocobalamin	0.25858	1690
papaverine & carmustine	0.25849	1691
delsoline & BCB000040	0.25839	1692
LY-294002 & delsoline	0.25833	1693
androsterone & sirolimus	0.25833	1694
salsolinol & lomustine	0.25832	1695
triamcinolone & mepyramine	0.25832	1696
chlormezanone & thiethylperazine	0.2583	1697
econazole & mepyramine	0.25826	1698
seneciphylline & indometacin	0.25824	1699
bromperidol & C-75	0.25823	1700
C-75 & SB-202190	0.25822	1701
papaverine & thioproperazine	0.25822	1702
glipizide & urapidil	0.2582	1703
miconazole & rilmenidine	0.2582	1704
H-7 & CP-645525-01	0.25818	1705
chlortalidone & trichostatin A	0.25815	1706
trichostatin A & lovastatin	0.25813	1707
H-7 & homochlorcyclizine	0.25812	1708
pioglitazone & wortmannin	0.2581	1709
cloperastine & nocodazole	0.25809	1710
phthalylsulfathiazole & albendazole	0.25803	1711
clozapine & estradiol	0.25802	1712
dydrogesterone & trichostatin A	0.25802	1713
LM-1685 & alprenolol	0.258	1714
LM-1685 & zuclopenthixol	0.258	1715
azathioprine & troglitazone	0.258	1716
piretanide & ascorbic acid	0.25798	1717
scriptaid & prednisolone	0.25797	1718
probenecid & meteneprost	0.25796	1719
daunorubicin & tanespimycin	0.25793	1720
proadifen & doxepin	0.25793	1721
trichostatin A & gallamine triethiodide	0.25792	1722
tribenoside & anisomycin	0.25784	1723
droperidol & pargyline	0.25782	1724
methylergometrine & sulfamerazine	0.25778	1725
gliclazide & delsoline	0.25777	1726
minoxidil & mepyramine	0.25766	1727
0179445-0000 & H-7	0.25761	1728
CP-320650-01 & LY-294002	0.25758	1729
cephaeline & suxibuzone	0.25758	1730
hemicholinium & folic acid	0.25758	1731
piretanide & seneciphylline	0.25758	1732
oxybutynin & lynestrenol	0.25756	1733
clebopride & alexidine	0.25752	1734
methacholine chloride & estradiol	0.25752	1735
tridihexethyl & H-7	0.25749	1736
alexidine & terbutaline	0.25748	1737
6-benzylaminopurine & prazosin	0.25744	1738
MG-262 & irinotecan	0.25744	1739
PHA-00767505E & 16-phenyltetranorprostaglandin E2	0.25742	1740
trimipramine & etynodiol	0.25741	1741
tanespimycin & daunorubicin	0.25739	1742
tribenoside & BCB000040	0.25737	1743
trimipramine & pyrithyldione	0.25735	1744
mebendazole & H-7	0.25734	1745
ellipticine & alsterpaullone	0.25732	1746
carmustine & irinotecan	0.25728	1747
trichostatin A & PHA-00665752	0.25723	1748
rilmenidine & albendazole	0.2572	1749
quercetin & sulindac	0.25718	1750
rosiglitazone & saquinavir	0.25714	1751
H-7 & fluphenazine	0.25709	1752
gossypol & trichostatin A	0.25709	1753
trichostatin A & folic acid	0.25707	1754
oxytetracycline & rilmenidine	0.25706	1755
L-methionine sulfoximine & rilmenidine	0.25704	1756
trichostatin A & pyridoxine	0.257	1757
bromocriptine & cephaeline	0.25698	1758
eucatropine & doxorubicin	0.25696	1759
H-7 & fluvoxamine	0.25692	1760
H-7 & gliquidone	0.25692	1761
nimesulide & meteneprost	0.25692	1762
PF-00562151-00 & proadifen	0.25691	1763
levonorgestrel & hydrocortisone	0.2569	1764
dienestrol & cortisone	0.25688	1765
methylergometrine & rescinnamine	0.25685	1766
H-7 & pridinol	0.25683	1767
quinidine & arcaine	0.25676	1768
azacitidine & MG-262	0.25664	1769
alexidine & sulfinpyrazone	0.25662	1770
boldine & mifepristone	0.2566	1771
primaquine & alpha-estradiol	0.25658	1772
AG-013608 & MG-262	0.25657	1773
tetrahydroalstonine & amodiaquine	0.25648	1774
fluspirilene & mepyramine	0.25646	1775
torasemide & methacholine chloride	0.25645	1776
(+)-chelidonine & LY-294002	0.25644	1777
resveratrol & bepridil	0.25644	1778
trimipramine & anisomycin	0.25642	1779
tanespimycin & thalidomide	0.2564	1780
sanguinarine & proguanil	0.25633	1781
camptothecin & torasemide	0.25631	1782
orlistat & clozapine	0.2563	1783
pentoxyverine & fluphenazine	0.25626	1784
(+)-chelidonine & naftifine	0.25625	1785
Prestwick-920 & gliquidone	0.25625	1786
cephaeline & fluorometholone	0.25625	1787
PHA-00665752 & 15-delta prostaglandin J2	0.2562	1788
camptothecin & digoxin	0.2562	1789
thiethylperazine & pyridoxine	0.2562	1790
ampicillin & proadifen	0.25619	1791
gallamine triethiodide & orlistat	0.25618	1792
L-methionine sulfoximine & daunorubicin	0.25616	1793
carmustine & delsoline	0.25616	1794
salsolidin & sanguinarine	0.25612	1795
kaempferol & alimemazine	0.25611	1796
trichostatin A & sulfamethoxypyridazine	0.25611	1797
lisinopril & scopoletin	0.25607	1798
primaquine & gallamine triethiodide	0.25607	1799
sanguinarine & ascorbic acid	0.25607	1800
clindamycin & androsterone	0.25606	1801
clomifene & daunorubicin	0.25604	1802
roxarsone & LY-294002	0.25603	1803
metolazone & irinotecan	0.256	1804
H-7 & tretinoin	0.25599	1805
kawain & thalidomide	0.25598	1806
alpha-ergocryptine & benzylpenicillin	0.25595	1807
alprenolol & CP-645525-01	0.25595	1808
carmustine & estradiol	0.25583	1809
perphenazine & NS-398	0.25575	1810
rilmenidine & clozapine	0.25562	1811
ellipticine & H-7	0.25561	1812
gliquidone & BAS-012416453	0.25561	1813
Chicago Sky Blue 6B & thioguanosine	0.25556	1814
doxorubicin & torasemide	0.25556	1815
gliclazide & norethisterone	0.25556	1816
gliquidone & triprolidine	0.25556	1817
mephenesin & dinoprost	0.25556	1818
pentamidine & bacitracin	0.25556	1819
trichostatin A & norethisterone	0.25556	1820
lynestrenol & carmustine	0.25555	1821
demeclocycline & NS-398	0.25554	1822
prochlorperazine & naftifine	0.25551	1823
etofylline & MG-262	0.25547	1824
wortmannin & alcuronium chloride	0.25545	1825
0175029-0000 & LY-294002	0.25543	1826
0179445-0000 & amrinone	0.25542	1827
trichostatin A & prenylamine	0.25542	1828
chlorpromazine & sirolimus	0.25538	1829
H-7 & BAS-012416453	0.25534	1830
prednisone & griseofulvin	0.25534	1831
griseofulvin & suramin sodium	0.25526	1832
salsolinol & gentamicin	0.25523	1833
cefotiam & H-7	0.25516	1834
alexidine & trapidil	0.25515	1835
anisomycin & valproic acid	0.25515	1836
sulfamethoxypyridazine & nocodazole	0.25512	1837
propylthiouracil & adipiodone	0.25506	1838
5707885 & naftifine	0.25504	1839
diphenylpyraline & CP-863187	0.25503	1840
sanguinarine & acetylsalicylic acid	0.255	1841
albendazole & harmine	0.25496	1842
valinomycin & sirolimus	0.25496	1843
phthalylsulfathiazole & papaverine	0.25493	1844
LY-294002 & enalapril	0.2549	1845
paclitaxel & nialamide	0.2549	1846
rimexolone & piperidolate	0.2549	1847
meprylcaine & sanguinarine	0.25487	1848
tridihexethyl & digoxin	0.25487	1849
probenecid & nocodazole	0.25481	1850
chlorphenesin & tribenoside	0.25479	1851
Prestwick-1080 & bepridil	0.25472	1852
lisinopril & C-75	0.25472	1853
diclofenamide & scriptaid	0.25471	1854
noscapine & anisomycin	0.25471	1855
primaquine & octopamine	0.2547	1856
proguanil & adipiodone	0.2547	1857
nitrofurantoin & rimexolone	0.25469	1858
tretinoin & hydroquinine	0.25469	1859
scoulerine & oxybutynin	0.25468	1860
(+)-chelidonine & bambuterol	0.25463	1861
sulfamerazine & thapsigargin	0.25463	1862
acepromazine & Prestwick-1103	0.2546	1863
digoxin & doxorubicin	0.2545	1864
gliclazide & PHA-00846566E	0.2545	1865
tremorine & H-7	0.25449	1866
citiolone & trichostatin A	0.25448	1867
doxorubicin & sirolimus	0.25448	1868
MG-262 & benzethonium chloride	0.25443	1869
tubocurarine chloride & irinotecan	0.25443	1870
alexidine & sulindac	0.25439	1871
sanguinarine & scriptaid	0.25438	1872
trapidil & mepyramine	0.25438	1873
GW-8510 & MG-262	0.25437	1874
CP-320650-01 & phthalylsulfathiazole	0.25432	1875
sulfinpyrazone & meteneprost	0.25432	1876
salsolidin & mifepristone	0.25431	1877
clozapine & prednisolone	0.25429	1878
nitrofural & H-7	0.25428	1879
benzbromarone & nitrendipine	0.25427	1880
gliclazide & ivermectin	0.25427	1881
loracarbef & LY-294002	0.25425	1882
alexidine & primaquine	0.25419	1883
methotrexate & albendazole	0.25418	1884
anisomycin & sirolimus	0.25417	1885
nicergoline & levonorgestrel	0.25417	1886
prenylamine & gliclazide	0.25417	1887
trichostatin A & 15(S)-15-methylprostaglandin E2	0.25416	1888
cefixime & phthalylsulfathiazole	0.25413	1889
15-delta prostaglandin J2 & quipazine	0.25411	1890
quercetin & arcaine	0.2541	1891
Prestwick-692 & H-7	0.25406	1892
prednisolone & irinotecan	0.25403	1893
mebendazole & fusaric acid	0.254	1894
trichostatin A & ceforanide	0.25398	1895
6-azathymine & MG-262	0.25397	1896
levobunolol & nialamide	0.25397	1897
trichostatin A & torasemide	0.25394	1898
alexidine & albendazole	0.25389	1899
delsoline & irinotecan	0.25389	1900
digoxin & adipiodone	0.25388	1901
sanguinarine & erythromycin	0.25388	1902
H-7 & nocodazole	0.25387	1903
fusidic acid & sulindac	0.25385	1904
benzthiazide & thioperamide	0.25379	1905
ceforanide & thiethylperazine	0.25379	1906
tretinoin & trifluridine	0.25378	1907
tremorine & clozapine	0.25376	1908
tubocurarine chloride & tanespimycin	0.25376	1909
fenoprofen & rilmenidine	0.2537	1910
trichostatin A & azaperone	0.25369	1911
ceforanide & LY-294002	0.25368	1912
boldine & guanadrel	0.25362	1913
0179445-0000 & tretinoin	0.25361	1914
0297417-0002B & pyridoxine	0.25359	1915
kaempferol & delsoline	0.25358	1916
0297417-0002B & acetylsalicylic acid	0.25356	1917
camptothecin & canadine	0.25354	1918
gliquidone & CP-944629	0.25353	1919
chlorpromazine & suramin sodium	0.25351	1920
epirizole & trichostatin A	0.2535	1921
gliquidone & praziquantel	0.2535	1922
myricetin & BCB000040	0.25343	1923
adenosine phosphate & 0316684-0000	0.25341	1924
clofazimine & dexamethasone	0.25339	1925
mefloquine & sirolimus	0.25332	1926
benzthiazide & strophanthidin	0.2533	1927
tretinoin & gliquidone	0.25329	1928
sulindac & sirolimus	0.25327	1929
citiolone & quipazine	0.25326	1930
gallamine triethiodide & acetylsalicylic acid	0.25324	1931
proguanil & tropine	0.25324	1932
cyproterone & thapsigargin	0.25323	1933
meclocycline & anisomycin	0.25316	1934
rosiglitazone & prednisolone	0.25316	1935
trichostatin A & hydrastinine	0.25316	1936
diloxanide & nocodazole	0.25315	1937
oxybutynin & anisomycin	0.25314	1938
sulfacetamide & tetrahydroalstonine	0.25309	1939
trichostatin A & sulfathiazole	0.25308	1940
L-methionine sulfoximine & H-7	0.25305	1941
0179445-0000 & primaquine	0.25302	1942
meticrane & gliclazide	0.25298	1943
trichostatin A & amodiaquine	0.25298	1944
trichostatin A & delsoline	0.25295	1945
apramycin & (+)-chelidonine	0.25291	1946
cinnarizine & harmol	0.25291	1947
dienestrol & 0297417-0002B	0.2529	1948
clozapine & 16-phenyltetranorprostaglandin E2	0.25289	1949
amodiaquine & securinine	0.25288	1950
nicergoline & trichostatin A	0.25288	1951
procarbazine & indometacin	0.25286	1952
alexidine & 0179445-0000	0.25284	1953
camptothecin & thapsigargin	0.25278	1954
daunorubicin & carbamazepine	0.25278	1955
metaraminol & trichostatin A	0.25277	1956
PHA-00851261E & anisomycin	0.2527	1957
quercetin & C-75	0.25268	1958
sanguinarine & MG-262	0.25267	1959
H-7 & thioridazine	0.25266	1960
ondansetron & lisinopril	0.25263	1961
tiaprofenic acid & pizotifen	0.25263	1962
H-7 & isoconazole	0.25262	1963
tanespimycin & CP-320650-01	0.25261	1964
genistein & benzbromarone	0.2526	1965
cefepime & C-75	0.25259	1966
vitexin & meteneprost	0.25256	1967
butacaine & delsoline	0.25253	1968
pentamidine & leflunomide	0.25253	1969
tranexamic acid & alprenolol	0.25253	1970
gliclazide & fulvestrant	0.2525	1971
glibenclamide & rilmenidine	0.25247	1972
fluspirilene & trapidil	0.25246	1973
thioguanosine & tocainide	0.25246	1974
betazole & anisomycin	0.25245	1975
guaifenesin & cefmetazole	0.25243	1976
meclofenamic acid & CP-645525-01	0.25243	1977
procainamide & morantel	0.25241	1978
methotrexate & C-75	0.2524	1979
cyclopentolate & tanespimycin	0.25238	1980
(+)-chelidonine & benzydamine	0.25235	1981
risperidone & repaglinide	0.25233	1982
alexidine & amikacin	0.25231	1983
proguanil & trichostatin A	0.25225	1984
trichostatin A & hexestrol	0.25223	1985
NS-398 & 0297417-0002B	0.25222	1986
benfluorex & H-7	0.25222	1987
0179445-0000 & mefloquine	0.25218	1988
glipizide & papaverine	0.25214	1989
primaquine & carmustine	0.25212	1990
phthalylsulfathiazole & felodipine	0.25211	1991
proguanil & alsterpaullone	0.2521	1992
glimepiride & ketorolac	0.25207	1993
etiocholanolone & MG-262	0.25201	1994
pentetic acid & LY-294002	0.25196	1995
trichostatin A & CP-944629	0.25196	1996
lisinopril & homochlorcyclizine	0.25194	1997
sanguinarine & fluphenazine	0.25192	1998
harmine & desoxycortone	0.25187	1999
[truncated: 1,036,711+ more rows]
